# Supplementary material for: A framework to mine laser microdissection-based omics data and uncover regulators of pancreatic cancer heterogeneity
Source: Gigascience. 2025 Sep 5;14:giaf101. doi: 10.1093/gigascience/giaf101 (PMC12412123; doi:10.1093/gigascience/giaf101)
Supplement: giaf101_Supplemental_Files [file giaf101_supplemental_files.zip]

Archive with 4 entries (4 files):
- Table 1_Supplementary Material.xlsx
- Table 2_Supplementary Material_revised.xlsx
- Table 3_Supplementary Material.xlsx
- Table 4_Supplementary Material_revised.xlsx
