# Supplementary material for: A framework to mine laser microdissection-based omics data and uncover regulators of pancreatic cancer heterogeneity
Source: Gigascience. 2025 Sep 5;14:giaf101. doi: 10.1093/gigascience/giaf101 (PMC12412123; doi:10.1093/gigascience/giaf101)
Supplement: giaf101_Supplemental_Files [file giaf101_supplemental_files.zip › Table 1_Supplementary Material.xlsx]

## Sheet: Clinical cohort
Patient_ID	Age	Gender	Diagnosis	tumor grade	tumor stage	tumor location	Neoadjuvant Therapy
Pa_11	59	M	PDAC	G1	2	head	no
Pa_31330	72	F	PDAC	G3	2	head	no
Pa_32572	56	M	PDAC	G2	1	head	no
Pa_36203	59	M	PDAC	G3	3	head	no
Pa_37672	87	F	PDAC	G3	2	head	no
Pa_14	47	M	PDAC	G1	1	head	no
Pa_22	58	F	PDAC	G1	1	head	no
Pa_41866	67	M	PDAC	G3	2	head	no
Pa_43840	60	F	PDAC	G2	1	head	no
Pa_44053	76	M	PDAC	G3	3	head	no
Pa_06	52	M	PDAC	G2	2	head	no
Pa_44228	67	F	PDAC	G3	3	head	no
Pa_47691	79	F	PDAC	G3	3	head	no
Pa_01	67	F	PDAC	G1	2	head	no
Pa_05	51	M	PDAC	G2	2	head	no
Pa_1860	44	M	PDAC	G3	1	head	no
Pa_3791	79	M	PDAC	G2	1	head	no
Pa_26768	81	F	PDAC	G3	2	head	no
Pa_44054	82	M	PDAC	G3	3	head	no
Pa_23	51	F	PDAC	G1	2	head	no
Pa_26967	84	F	PDAC	G2	1	head	no
Pa_27	68	F	PDAC	G3	1	head	no
Pa_29919	76	F	PDAC	G2	1	head	no
Pa_37	54	M	PDAC	G3	2	head	no
Pa_30866	76	F	PDAC	G3	3	head	no
Pa_10663	53	M	PDAC	G3	2	head	no
Pa_17780	68	F	PDAC	G3	3	head	no
Pa_12	39	M	PDAC	G1	2	head	no
Pa_47264	77	M	PDAC	G3	2	head	no
Pa_38	80	M	PDAC	G1	1	head	no
