# Supplementary material for: A framework to mine laser microdissection-based omics data and uncover regulators of pancreatic cancer heterogeneity
Source: Gigascience. 2025 Sep 5;14:giaf101. doi: 10.1093/gigascience/giaf101 (PMC12412123; doi:10.1093/gigascience/giaf101)
Supplement: giaf101_Supplemental_Files [file giaf101_supplemental_files.zip › Table 2_Supplementary Material_revised.xlsx]

## Sheet:  GenomeMapping vs PseudoMapping
#	Sample	Aligners	Organism	Model_type	Disease	Site	Morphology	Patient_ID	Depth	Aligned	Aligned(%)	Unique Reads on Exons	Unique Reads(% on depth)	Unique Reads (% on mapping)
1	Pa_01_B	TopHat2	Homo Sapiens	FFPE	Pancreatic ductal adenocarcinoma (PDAC)	Primary	Gland forming	Pa_01	9615598	4957647	0.515584	170701	0.0177525	0.0344319
2	Pa_05_E	TopHat2	Homo Sapiens	FFPE	Pancreatic ductal adenocarcinoma (PDAC)	Primary	Non-Gland forming	Pa_05	8803459	4686502	0.532348	127936	0.0145325	0.0272988
3	Pa_06_E	TopHat2	Homo Sapiens	FFPE	Pancreatic ductal adenocarcinoma (PDAC)	Primary	Gland forming	Pa_06	10665762	4429060	0.41526	203928	0.0191199	0.0460432
4	Pa_11_H	TopHat2	Homo Sapiens	FFPE	Pancreatic ductal adenocarcinoma (PDAC)	Primary	Non-Gland forming	Pa_11	9251767	4566694	0.493602	139325	0.0150593	0.0305089
5	Pa_12_F	TopHat2	Homo Sapiens	FFPE	Pancreatic ductal adenocarcinoma (PDAC)	Primary	Non-Gland forming	Pa_12	10070486	6586802	0.65407	139779	0.0138801	0.0212211
6	Pa_14_A	TopHat2	Homo Sapiens	FFPE	Pancreatic ductal adenocarcinoma (PDAC)	Primary	Gland forming	Pa_14	9337780	4769427	0.510767	143903	0.0154108	0.030172
7	Pa_22_H	TopHat2	Homo Sapiens	FFPE	Pancreatic ductal adenocarcinoma (PDAC)	Primary	Gland forming	Pa_22	9346326	3448229	0.36894	138444	0.0148127	0.0401493
8	Pa_23_A	TopHat2	Homo Sapiens	FFPE	Pancreatic ductal adenocarcinoma (PDAC)	Primary	Gland forming	Pa_23	6118984	4359016	0.712376	124305	0.0203146	0.0285168
9	Pa_27_F	TopHat2	Homo Sapiens	FFPE	Pancreatic ductal adenocarcinoma (PDAC)	Primary	Non-Gland forming	Pa_27	5519624	4450439	0.806294	90594	0.0164131	0.0203562
10	Pa_37_C	TopHat2	Homo Sapiens	FFPE	Pancreatic ductal adenocarcinoma (PDAC)	Primary	Non-Gland forming	Pa_37	6266439	4794535	0.765113	112557	0.0179619	0.0234761
11	Pa_01_B	STAR	Homo Sapiens	FFPE	Pancreatic ductal adenocarcinoma (PDAC)	Primary	Gland forming	Pa_01	9615598	6175498	0.642238	216689	0.0225352	0.0350885
12	Pa_05_E	STAR	Homo Sapiens	FFPE	Pancreatic ductal adenocarcinoma (PDAC)	Primary	Non-Gland forming	Pa_05	8803459	5570293	0.632739	141662	0.0160916	0.0254317
13	Pa_06_E	STAR	Homo Sapiens	FFPE	Pancreatic ductal adenocarcinoma (PDAC)	Primary	Gland forming	Pa_06	10665762	5547203	0.520094	243356	0.0228166	0.04387
14	Pa_11_H	STAR	Homo Sapiens	FFPE	Pancreatic ductal adenocarcinoma (PDAC)	Primary	Non-Gland forming	Pa_11	9251767	5244288	0.566842	151923	0.016421	0.0289692
15	Pa_12_F	STAR	Homo Sapiens	FFPE	Pancreatic ductal adenocarcinoma (PDAC)	Primary	Non-Gland forming	Pa_12	10070486	7812544	0.775786	149840	0.0148791	0.0191794
16	Pa_14_A	STAR	Homo Sapiens	FFPE	Pancreatic ductal adenocarcinoma (PDAC)	Primary	Gland forming	Pa_14	9337780	5944730	0.636632	169504	0.0181525	0.0285133
17	Pa_22_H	STAR	Homo Sapiens	FFPE	Pancreatic ductal adenocarcinoma (PDAC)	Primary	Gland forming	Pa_22	9346326	4298718	0.459937	195813	0.0209508	0.0455515
18	Pa_23_A	STAR	Homo Sapiens	FFPE	Pancreatic ductal adenocarcinoma (PDAC)	Primary	Gland forming	Pa_23	6118984	4965060	0.811419	144792	0.0236628	0.0291622
19	Pa_27_F	STAR	Homo Sapiens	FFPE	Pancreatic ductal adenocarcinoma (PDAC)	Primary	Non-Gland forming	Pa_27	5519624	4992447	0.90449	96005	0.0173934	0.01923
20	Pa_37_C	STAR	Homo Sapiens	FFPE	Pancreatic ductal adenocarcinoma (PDAC)	Primary	Non-Gland forming	Pa_37	6266439	5524611	0.881619	125142	0.0199702	0.0226517
21	Pa_01_B	Kallisto	Homo Sapiens	FFPE	Pancreatic ductal adenocarcinoma (PDAC)	Primary	Gland forming	Pa_01	9615598	576109	0.059914	421699	0.0438557	0.731978
22	Pa_05_E	Kallisto	Homo Sapiens	FFPE	Pancreatic ductal adenocarcinoma (PDAC)	Primary	Non-Gland forming	Pa_05	8803459	458107	0.0520372	323119	0.0367036	0.705335
23	Pa_06_E	Kallisto	Homo Sapiens	FFPE	Pancreatic ductal adenocarcinoma (PDAC)	Primary	Gland forming	Pa_06	10665762	674792	0.0632671	430446	0.0403577	0.637894
24	Pa_11_H	Kallisto	Homo Sapiens	FFPE	Pancreatic ductal adenocarcinoma (PDAC)	Primary	Non-Gland forming	Pa_11	9251767	465321	0.0502954	326765	0.0353192	0.702236
25	Pa_12_F	Kallisto	Homo Sapiens	FFPE	Pancreatic ductal adenocarcinoma (PDAC)	Primary	Non-Gland forming	Pa_12	10070486	508564	0.0505004	375894	0.0373263	0.739128
26	Pa_14_A	Kallisto	Homo Sapiens	FFPE	Pancreatic ductal adenocarcinoma (PDAC)	Primary	Gland forming	Pa_14	9337780	529289	0.0566825	368578	0.0394717	0.696364
27	Pa_22_H	Kallisto	Homo Sapiens	FFPE	Pancreatic ductal adenocarcinoma (PDAC)	Primary	Gland forming	Pa_22	9346326	439958	0.0470728	333276	0.0356585	0.757518
28	Pa_23_A	Kallisto	Homo Sapiens	FFPE	Pancreatic ductal adenocarcinoma (PDAC)	Primary	Gland forming	Pa_23	6118984	384457	0.0628302	288391	0.0471305	0.750126
29	Pa_27_F	Kallisto	Homo Sapiens	FFPE	Pancreatic ductal adenocarcinoma (PDAC)	Primary	Non-Gland forming	Pa_27	5519624	316958	0.0574238	238835	0.0432702	0.753523
30	Pa_37_C	Kallisto	Homo Sapiens	FFPE	Pancreatic ductal adenocarcinoma (PDAC)	Primary	Non-Gland forming	Pa_37	6266439	377068	0.0601726	285511	0.0455619	0.757187

## Sheet: LMD_RNAseq
#	Sample	Aligners	GEO accession number(s)	Organism	Model_type	Disease	Site	Morphology	Moprho-Biotype	Patient_ID	Sequencing_system	Library_type	Strand_information	Depth	Aligned	Aligned(%)	Unique Reads	Unique Reads(% on depth)	Unique Reads (% on mapping)	Nr. Expressed Genes
1	Pa_29919_H	Kallisto	GSM6365691	Homo Sapiens	FFPE	Pancreatic ductal adenocarcinoma (PDAC)	Primary	Non-Gland forming	GL	Pa_29919	NovaSeq 6000	paired-end	reverse	39302132	6795222	0.172897	1770302	0.0450434	0.260522	9618
2	Pa_31330_G	Kallisto	GSM6365692	Homo Sapiens	FFPE	Pancreatic ductal adenocarcinoma (PDAC)	Primary	Gland forming	GL	Pa_31330	NovaSeq 6000	paired-end	reverse	36310821	18817491	0.518234	3045081	0.0838615	0.161822	9482
3	Pa_31330_H	Kallisto	GSM6365693	Homo Sapiens	FFPE	Pancreatic ductal adenocarcinoma (PDAC)	Primary	Gland forming	GL	Pa_31330	NovaSeq 6000	paired-end	reverse	37829795	8567994	0.226488	1696430	0.0448438	0.197996	9104
4	Pa_10663_C	Kallisto	GSM6365694	Homo Sapiens	FFPE	Pancreatic ductal adenocarcinoma (PDAC)	Primary	Gland forming	GL	Pa_10663	NovaSeq 6000	paired-end	reverse	53066123	12643182	0.238253	2944535	0.055488	0.232895	9207
5	Pa_10663_D	Kallisto	GSM6365695	Homo Sapiens	FFPE	Pancreatic ductal adenocarcinoma (PDAC)	Primary	Gland forming	GL	Pa_10663	NovaSeq 6000	paired-end	reverse	43903058	12521785	0.285214	2791665	0.063587	0.222945	9247
6	Pa_10663_E	Kallisto	GSM6365696	Homo Sapiens	FFPE	Pancreatic ductal adenocarcinoma (PDAC)	Primary	Gland forming	GL	Pa_10663	NovaSeq 6000	paired-end	reverse	46188690	15004864	0.32486	3040962	0.0658378	0.202665	8863
7	Pa_1860_C	Kallisto	GSM6365697	Homo Sapiens	FFPE	Pancreatic ductal adenocarcinoma (PDAC)	Primary	Gland forming	GL	Pa_1860	NovaSeq 6000	paired-end	reverse	49117263	15623969	0.318095	3380609	0.0688273	0.216373	9064
8	Pa_26967_B	Kallisto	GSM6365698	Homo Sapiens	FFPE	Pancreatic ductal adenocarcinoma (PDAC)	Primary	Gland forming	GL	Pa_26967	NovaSeq 6000	paired-end	reverse	42609272	14864774	0.348862	3562296	0.0836038	0.239647	9375
9	Pa_26967_D	Kallisto	GSM6365699	Homo Sapiens	FFPE	Pancreatic ductal adenocarcinoma (PDAC)	Primary	Gland forming	GL	Pa_26967	NovaSeq 6000	paired-end	reverse	33204856	7888176	0.237561	1799748	0.0542013	0.228158	9429
10	Pa_29919_E	Kallisto	GSM6365700	Homo Sapiens	FFPE	Pancreatic ductal adenocarcinoma (PDAC)	Primary	Gland forming	GL	Pa_29919	NovaSeq 6000	paired-end	reverse	42669902	13492546	0.316208	2801267	0.0656497	0.207616	8739
11	Pa_29919_G	Kallisto	GSM6365701	Homo Sapiens	FFPE	Pancreatic ductal adenocarcinoma (PDAC)	Primary	Gland forming	GL	Pa_29919	NovaSeq 6000	paired-end	reverse	44225672	8736243	0.197538	2515307	0.0568744	0.287916	10032
12	Pa_30866_E	Kallisto	GSM6365702	Homo Sapiens	FFPE	Pancreatic ductal adenocarcinoma (PDAC)	Primary	Gland forming	GL	Pa_30866	NovaSeq 6000	paired-end	reverse	42898978	9366876	0.218347	2179537	0.0508063	0.232686	10335
13	Pa_30866_B	Kallisto	GSM6365703	Homo Sapiens	FFPE	Pancreatic ductal adenocarcinoma (PDAC)	Primary	Gland forming	GL	Pa_30866	NovaSeq 6000	paired-end	reverse	44861765	9652459	0.21516	2153218	0.0479967	0.223075	10200
14	Pa_41866_D	Kallisto	GSM6365704	Homo Sapiens	FFPE	Pancreatic ductal adenocarcinoma (PDAC)	Primary	Gland forming	GL	Pa_41866	NovaSeq 6000	paired-end	reverse	65256742	4449590	0.0681859	1114821	0.0170836	0.250545	9006
15	Pa_41866_E	Kallisto	GSM6365705	Homo Sapiens	FFPE	Pancreatic ductal adenocarcinoma (PDAC)	Primary	Gland forming	GL	Pa_41866	NovaSeq 6000	paired-end	reverse	52862155	2589020	0.0489768	876339	0.0165778	0.338483	8817
16	Pa_44053_B	Kallisto	GSM6365706	Homo Sapiens	FFPE	Pancreatic ductal adenocarcinoma (PDAC)	Primary	Gland forming	GL	Pa_44053	NovaSeq 6000	paired-end	reverse	38769986	11672473	0.30107	2387295	0.0615759	0.204523	9368
17	Pa_44053_C	Kallisto	GSM6365707	Homo Sapiens	FFPE	Pancreatic ductal adenocarcinoma (PDAC)	Primary	Gland forming	GL	Pa_44053	NovaSeq 6000	paired-end	reverse	31077605	8628134	0.277632	1887791	0.0607444	0.218795	9732
18	Pa_44053_D	Kallisto	GSM6365708	Homo Sapiens	FFPE	Pancreatic ductal adenocarcinoma (PDAC)	Primary	Gland forming	GL	Pa_44053	NovaSeq 6000	paired-end	reverse	32312164	8261479	0.255677	2014029	0.0623304	0.243786	9628
19	Pa_44053_E	Kallisto	GSM6365709	Homo Sapiens	FFPE	Pancreatic ductal adenocarcinoma (PDAC)	Primary	Gland forming	GL	Pa_44053	NovaSeq 6000	paired-end	reverse	30427164	9020775	0.296471	2161098	0.0710253	0.239569	9736
20	Pa_44054_B	Kallisto	GSM6365710	Homo Sapiens	FFPE	Pancreatic ductal adenocarcinoma (PDAC)	Primary	Gland forming	GL	Pa_44054	NovaSeq 6000	paired-end	reverse	44021814	12368240	0.280957	2727763	0.0619639	0.220546	9871
21	Pa_44054_C	Kallisto	GSM6365711	Homo Sapiens	FFPE	Pancreatic ductal adenocarcinoma (PDAC)	Primary	Gland forming	GL	Pa_44054	NovaSeq 6000	paired-end	reverse	38298408	12862665	0.335854	3002953	0.0784093	0.233463	9898
22	Pa_44054_D	Kallisto	GSM6365712	Homo Sapiens	FFPE	Pancreatic ductal adenocarcinoma (PDAC)	Primary	Gland forming	GL	Pa_44054	NovaSeq 6000	paired-end	reverse	38892905	11622232	0.298827	2751964	0.0707575	0.236784	10130
23	Pa_44054_E	Kallisto	GSM6365713	Homo Sapiens	FFPE	Pancreatic ductal adenocarcinoma (PDAC)	Primary	Gland forming	GL	Pa_44054	NovaSeq 6000	paired-end	reverse	35358145	9377143	0.265205	2321675	0.0656617	0.247589	10059
24	Pa_37672_B	Kallisto	GSM6365714	Homo Sapiens	FFPE	Pancreatic ductal adenocarcinoma (PDAC)	Primary	Gland forming	GL	Pa_37672	NovaSeq 6000	paired-end	reverse	38231458	10519796	0.275161	2288263	0.0598529	0.21752	10075
25	Pa_37672_D	Kallisto	GSM6365715	Homo Sapiens	FFPE	Pancreatic ductal adenocarcinoma (PDAC)	Primary	Gland forming	GL	Pa_37672	NovaSeq 6000	paired-end	reverse	33688090	11531071	0.342289	2418552	0.0717925	0.209742	10226
26	Pa_37672_E	Kallisto	GSM6365716	Homo Sapiens	FFPE	Pancreatic ductal adenocarcinoma (PDAC)	Primary	Gland forming	GL	Pa_37672	NovaSeq 6000	paired-end	reverse	37146427	13475999	0.36278	2842002	0.0765081	0.210894	10187
27	Pa_43840_B	Kallisto	GSM6365717	Homo Sapiens	FFPE	Pancreatic ductal adenocarcinoma (PDAC)	Primary	Gland forming	GL	Pa_43840	NovaSeq 6000	paired-end	reverse	74484032	14902773	0.20008	3468111	0.0465618	0.232716	10480
28	Pa_43840_C	Kallisto	GSM6365718	Homo Sapiens	FFPE	Pancreatic ductal adenocarcinoma (PDAC)	Primary	Gland forming	GL	Pa_43840	NovaSeq 6000	paired-end	reverse	39541804	5125441	0.129621	1350972	0.0341657	0.263582	10682
29	Pa_43840_D	Kallisto	GSM6365719	Homo Sapiens	FFPE	Pancreatic ductal adenocarcinoma (PDAC)	Primary	Gland forming	GL	Pa_43840	NovaSeq 6000	paired-end	reverse	37064336	8924871	0.240794	2065128	0.0557174	0.23139	10631
30	Pa_44228_C	Kallisto	GSM6365720	Homo Sapiens	FFPE	Pancreatic ductal adenocarcinoma (PDAC)	Primary	Gland forming	GL	Pa_44228	NovaSeq 6000	paired-end	reverse	42930159	15948216	0.371492	3296951	0.076798	0.206729	9988
31	Pa_44228_D	Kallisto	GSM6365721	Homo Sapiens	FFPE	Pancreatic ductal adenocarcinoma (PDAC)	Primary	Gland forming	GL	Pa_44228	NovaSeq 6000	paired-end	reverse	39341156	12723298	0.323409	2702922	0.0687047	0.212439	10288
32	Pa_31330_E	Kallisto	GSM6365722	Homo Sapiens	FFPE	Pancreatic ductal adenocarcinoma (PDAC)	Primary	Non-Gland forming	TR	Pa_31330	NovaSeq 6000	paired-end	reverse	31700493	14529019	0.458322	2255299	0.071144	0.155227	8930
33	Pa_17780_F	Kallisto	GSM6365723	Homo Sapiens	FFPE	Pancreatic ductal adenocarcinoma (PDAC)	Primary	Non-Gland forming	TR	Pa_17780	NovaSeq 6000	paired-end	reverse	27797073	5154394	0.185429	1039226	0.0373862	0.201619	8433
34	Pa_17780_H	Kallisto	GSM6365724	Homo Sapiens	FFPE	Pancreatic ductal adenocarcinoma (PDAC)	Primary	Non-Gland forming	TR	Pa_17780	NovaSeq 6000	paired-end	reverse	36189717	10748828	0.297013	2255372	0.0623208	0.209825	9507
35	Pa_1860_F	Kallisto	GSM6365725	Homo Sapiens	FFPE	Pancreatic ductal adenocarcinoma (PDAC)	Primary	Non-Gland forming	TR	Pa_1860	NovaSeq 6000	paired-end	reverse	41198197	9863452	0.239415	1922473	0.046664	0.194909	9294
36	Pa_26967_F	Kallisto	GSM6365726	Homo Sapiens	FFPE	Pancreatic ductal adenocarcinoma (PDAC)	Primary	Non-Gland forming	TR	Pa_26967	NovaSeq 6000	paired-end	reverse	38854476	7881363	0.202843	1749152	0.045018	0.221935	8924
37	Pa_26967_G	Kallisto	GSM6365727	Homo Sapiens	FFPE	Pancreatic ductal adenocarcinoma (PDAC)	Primary	Non-Gland forming	TR	Pa_26967	NovaSeq 6000	paired-end	reverse	45366060	11507980	0.253669	2417090	0.0532797	0.210036	9122
38	Pa_26967_H	Kallisto	GSM6365728	Homo Sapiens	FFPE	Pancreatic ductal adenocarcinoma (PDAC)	Primary	Non-Gland forming	TR	Pa_26967	NovaSeq 6000	paired-end	reverse	25761887	6301081	0.244589	1289465	0.0500532	0.204642	8995
39	Pa_47264_D	Kallisto	GSM6365729	Homo Sapiens	FFPE	Pancreatic ductal adenocarcinoma (PDAC)	Primary	Non-Gland forming	TR	Pa_47264	NovaSeq 6000	paired-end	reverse	35318724	12613498	0.357133	2986587	0.084561	0.236777	9015
40	Pa_47264_E	Kallisto	GSM6365730	Homo Sapiens	FFPE	Pancreatic ductal adenocarcinoma (PDAC)	Primary	Non-Gland forming	TR	Pa_47264	NovaSeq 6000	paired-end	reverse	28739769	8054861	0.280269	1797881	0.0625573	0.223204	8351
41	Pa_47264_F	Kallisto	GSM6365731	Homo Sapiens	FFPE	Pancreatic ductal adenocarcinoma (PDAC)	Primary	Non-Gland forming	TR	Pa_47264	NovaSeq 6000	paired-end	reverse	34585726	10544147	0.30487	2587723	0.0748205	0.245418	8784
42	Pa_47264_G	Kallisto	GSM6365732	Homo Sapiens	FFPE	Pancreatic ductal adenocarcinoma (PDAC)	Primary	Non-Gland forming	TR	Pa_47264	NovaSeq 6000	paired-end	reverse	35448637	10872395	0.306708	2475799	0.0698419	0.227714	8747
43	Pa_44053_G	Kallisto	GSM6365733	Homo Sapiens	FFPE	Pancreatic ductal adenocarcinoma (PDAC)	Primary	Non-Gland forming	TR	Pa_44053	NovaSeq 6000	paired-end	reverse	35087285	10827752	0.308595	2314290	0.0659581	0.213737	9813
44	Pa_44053_H	Kallisto	GSM6365734	Homo Sapiens	FFPE	Pancreatic ductal adenocarcinoma (PDAC)	Primary	Non-Gland forming	TR	Pa_44053	NovaSeq 6000	paired-end	reverse	32140296	2287391	0.0711689	685464	0.0213272	0.299671	7784
45	Pa_44054_F	Kallisto	GSM6365735	Homo Sapiens	FFPE	Pancreatic ductal adenocarcinoma (PDAC)	Primary	Non-Gland forming	TR	Pa_44054	NovaSeq 6000	paired-end	reverse	39044193	9196945	0.235552	2204024	0.0564495	0.239647	9756
46	Pa_44054_G	Kallisto	GSM6365736	Homo Sapiens	FFPE	Pancreatic ductal adenocarcinoma (PDAC)	Primary	Non-Gland forming	TR	Pa_44054	NovaSeq 6000	paired-end	reverse	35648381	8364154	0.234629	1929002	0.0541119	0.230627	9703
47	Pa_44054_H	Kallisto	GSM6365737	Homo Sapiens	FFPE	Pancreatic ductal adenocarcinoma (PDAC)	Primary	Non-Gland forming	TR	Pa_44054	NovaSeq 6000	paired-end	reverse	34865360	10340075	0.296572	2359123	0.0676638	0.228153	10015
48	Pa_32572_G	Kallisto	GSM6365738	Homo Sapiens	FFPE	Pancreatic ductal adenocarcinoma (PDAC)	Primary	Non-Gland forming	TR	Pa_32572	NovaSeq 6000	paired-end	reverse	31532078	12992853	0.412052	2568591	0.0814596	0.197693	8982
49	Pa_3791_E	Kallisto	GSM6365739	Homo Sapiens	FFPE	Pancreatic ductal adenocarcinoma (PDAC)	Primary	Non-Gland forming	HY	Pa_3791	NovaSeq 6000	paired-end	reverse	33517328	4275271	0.127554	1300531	0.0388018	0.304198	9900
50	Pa_10663_G	Kallisto	GSM6365740	Homo Sapiens	FFPE	Pancreatic ductal adenocarcinoma (PDAC)	Primary	Non-Gland forming	HY	Pa_10663	NovaSeq 6000	paired-end	reverse	35282617	5632035	0.159626	1542212	0.0437102	0.273829	9785
51	Pa_10663_H	Kallisto	GSM6365741	Homo Sapiens	FFPE	Pancreatic ductal adenocarcinoma (PDAC)	Primary	Non-Gland forming	HY	Pa_10663	NovaSeq 6000	paired-end	reverse	30359731	4789113	0.157746	1408343	0.0463885	0.294072	8903
52	Pa_1860_G	Kallisto	GSM6365742	Homo Sapiens	FFPE	Pancreatic ductal adenocarcinoma (PDAC)	Primary	Non-Gland forming	HY	Pa_1860	NovaSeq 6000	paired-end	reverse	46997242	6795222	0.144588	1847669	0.0393144	0.271907	10752
53	Pa_26967_E	Kallisto	GSM6365743	Homo Sapiens	FFPE	Pancreatic ductal adenocarcinoma (PDAC)	Primary	Non-Gland forming	HY	Pa_26967	NovaSeq 6000	paired-end	reverse	32668928	2997485	0.0917534	996097	0.0304907	0.332311	8923
54	Pa_47691_G	Kallisto	GSM6365744	Homo Sapiens	FFPE	Pancreatic ductal adenocarcinoma (PDAC)	Primary	Non-Gland forming	HY	Pa_47691	NovaSeq 6000	paired-end	reverse	32763289	3343880	0.102062	1102876	0.0336619	0.329819	9983
55	Pa_47691_H	Kallisto	GSM6365745	Homo Sapiens	FFPE	Pancreatic ductal adenocarcinoma (PDAC)	Primary	Non-Gland forming	HY	Pa_47691	NovaSeq 6000	paired-end	reverse	26708907	3132337	0.117277	833773	0.031217	0.266182	8641
56	Pa_37672_F	Kallisto	GSM6365746	Homo Sapiens	FFPE	Pancreatic ductal adenocarcinoma (PDAC)	Primary	Non-Gland forming	HY	Pa_37672	NovaSeq 6000	paired-end	reverse	37288850	3864980	0.10365	1307359	0.0350603	0.338258	10655
57	Pa_37672_H	Kallisto	GSM6365747	Homo Sapiens	FFPE	Pancreatic ductal adenocarcinoma (PDAC)	Primary	Non-Gland forming	HY	Pa_37672	NovaSeq 6000	paired-end	reverse	40914921	4183781	0.102256	1383688	0.0338187	0.330727	10523
58	Pa_01_B	Kallisto	GSM6365748	Homo Sapiens	FFPE	Pancreatic ductal adenocarcinoma (PDAC)	Primary	Gland forming	HY	Pa_01	NovaSeq 6000	paired-end	reverse	24927906	2255836	0.0904944	772241	0.030979	0.34233	9769
59	Pa_06_E	Kallisto	GSM6365749	Homo Sapiens	FFPE	Pancreatic ductal adenocarcinoma (PDAC)	Primary	Gland forming	HY	Pa_06	NovaSeq 6000	paired-end	reverse	26880734	2542576	0.0945873	722847	0.0268909	0.284297	9729
60	Pa_22_H	Kallisto	GSM6365750	Homo Sapiens	FFPE	Pancreatic ductal adenocarcinoma (PDAC)	Primary	Gland forming	HY	Pa_22	NovaSeq 6000	paired-end	reverse	31702272	2126304	0.067071	716499	0.0226009	0.336969	9066
61	Pa_23_A	Kallisto	GSM6365751	Homo Sapiens	FFPE	Pancreatic ductal adenocarcinoma (PDAC)	Primary	Gland forming	HY	Pa_23	NovaSeq 6000	paired-end	reverse	34557798	3457640	0.100054	1215613	0.0351762	0.351573	10127
62	Pa_26768_F	Kallisto	GSM6365752	Homo Sapiens	FFPE	Pancreatic ductal adenocarcinoma (PDAC)	Primary	Gland forming	HY	Pa_26768	NovaSeq 6000	paired-end	reverse	36809062	2269791	0.0616639	746251	0.0202736	0.328775	8378
63	Pa_26768_G	Kallisto	GSM6365753	Homo Sapiens	FFPE	Pancreatic ductal adenocarcinoma (PDAC)	Primary	Gland forming	HY	Pa_26768	NovaSeq 6000	paired-end	reverse	28352040	2299517	0.0811059	798197	0.0281531	0.347115	7590
64	Pa_3791_F	Kallisto	GSM6365754	Homo Sapiens	FFPE	Pancreatic ductal adenocarcinoma (PDAC)	Primary	Gland forming	HY	Pa_3791	NovaSeq 6000	paired-end	reverse	32308063	3170168	0.0981231	978906	0.0302991	0.308787	10139
65	Pa_3791_G	Kallisto	GSM6365755	Homo Sapiens	FFPE	Pancreatic ductal adenocarcinoma (PDAC)	Primary	Gland forming	HY	Pa_3791	NovaSeq 6000	paired-end	reverse	39862149	3958704	0.0993098	1419536	0.0356111	0.358586	9960
66	Pa_36203_A	Kallisto	GSM6365756	Homo Sapiens	FFPE	Pancreatic ductal adenocarcinoma (PDAC)	Primary	Gland forming	HY	Pa_36203	NovaSeq 6000	paired-end	reverse	40708379	4781164	0.117449	1635451	0.0401748	0.342061	10477
67	Pa_36203_B	Kallisto	GSM6365757	Homo Sapiens	FFPE	Pancreatic ductal adenocarcinoma (PDAC)	Primary	Gland forming	HY	Pa_36203	NovaSeq 6000	paired-end	reverse	38631183	3154145	0.0816476	1103053	0.0285534	0.349715	9427
68	Pa_26967_C	Kallisto	GSM6365758	Homo Sapiens	FFPE	Pancreatic ductal adenocarcinoma (PDAC)	Primary	Gland forming	HY	Pa_26967	NovaSeq 6000	paired-end	reverse	34041711	4320869	0.126929	1307426	0.0384066	0.302584	8734
69	Pa_29919_F	Kallisto	GSM6365759	Homo Sapiens	FFPE	Pancreatic ductal adenocarcinoma (PDAC)	Primary	Gland forming	HY	Pa_29919	NovaSeq 6000	paired-end	reverse	42549599	6490945	0.15255	1829860	0.0430053	0.28191	10232
70	Pa_30866_D	Kallisto	GSM6365760	Homo Sapiens	FFPE	Pancreatic ductal adenocarcinoma (PDAC)	Primary	Gland forming	HY	Pa_30866	NovaSeq 6000	paired-end	reverse	41045510	5887706	0.143443	1665532	0.0405777	0.282883	10523
71	Pa_47691_C	Kallisto	GSM6365761	Homo Sapiens	FFPE	Pancreatic ductal adenocarcinoma (PDAC)	Primary	Gland forming	HY	Pa_47691	NovaSeq 6000	paired-end	reverse	39647404	5474677	0.138084	1602992	0.0404312	0.292801	10635
72	Pa_32572_C	Kallisto	GSM6365762	Homo Sapiens	FFPE	Pancreatic ductal adenocarcinoma (PDAC)	Primary	Gland forming	HY	Pa_32572	NovaSeq 6000	paired-end	reverse	35754112	3096964	0.0866184	973563	0.0272294	0.31436	9482
73	Pa_32572_D	Kallisto	GSM6365763	Homo Sapiens	FFPE	Pancreatic ductal adenocarcinoma (PDAC)	Primary	Gland forming	HY	Pa_32572	NovaSeq 6000	paired-end	reverse	29567799	3277424	0.110844	1145633	0.038746	0.349553	10681
74	Pa_32572_H	Kallisto	GSM6365764	Homo Sapiens	FFPE	Pancreatic ductal adenocarcinoma (PDAC)	Primary	Gland forming	HY	Pa_32572	NovaSeq 6000	paired-end	reverse	32233532	3606068	0.111873	1143473	0.0354746	0.317097	10447
75	Pa_43840_E	Kallisto	GSM6365765	Homo Sapiens	FFPE	Pancreatic ductal adenocarcinoma (PDAC)	Primary	Gland forming	HY	Pa_43840	NovaSeq 6000	paired-end	reverse	36744414	4871508	0.132578	1378804	0.0375242	0.283034	10829
76	Pa_11_H	Kallisto	GSM6365766	Homo Sapiens	FFPE	Pancreatic ductal adenocarcinoma (PDAC)	Primary	Non-Gland forming	UN	Pa_11	NovaSeq 6000	paired-end	reverse	28660207	2116883	0.0738614	725774	0.0253234	0.34285	9365
77	Pa_12_F	Kallisto	GSM6365767	Homo Sapiens	FFPE	Pancreatic ductal adenocarcinoma (PDAC)	Primary	Non-Gland forming	UN	Pa_12	NovaSeq 6000	paired-end	reverse	27153788	2080792	0.0766299	824878	0.030378	0.396425	8603
78	Pa_27_F	Kallisto	GSM6365768	Homo Sapiens	FFPE	Pancreatic ductal adenocarcinoma (PDAC)	Primary	Non-Gland forming	UN	Pa_27	NovaSeq 6000	paired-end	reverse	31247601	2833283	0.090672	1152549	0.0368844	0.406789	9899
79	Pa_37_C	Kallisto	GSM6365769	Homo Sapiens	FFPE	Pancreatic ductal adenocarcinoma (PDAC)	Primary	Non-Gland forming	UN	Pa_37	NovaSeq 6000	paired-end	reverse	29631620	2865927	0.0967185	1101032	0.0371573	0.38418	10089
80	Pa_38_G	Kallisto	GSM6365770	Homo Sapiens	FFPE	Pancreatic ductal adenocarcinoma (PDAC)	Primary	Non-Gland forming	UN	Pa_38	NovaSeq 6000	paired-end	reverse	33022449	2473673	0.0749088	971943	0.0294328	0.392915	8742
81	Pa_3791_C	Kallisto	GSM6365771	Homo Sapiens	FFPE	Pancreatic ductal adenocarcinoma (PDAC)	Primary	Non-Gland forming	UN	Pa_3791	NovaSeq 6000	paired-end	reverse	36064331	3029721	0.0840088	1169406	0.0324256	0.385978	8902
82	Pa_36203_D	Kallisto	GSM6365772	Homo Sapiens	FFPE	Pancreatic ductal adenocarcinoma (PDAC)	Primary	Non-Gland forming	UN	Pa_36203	NovaSeq 6000	paired-end	reverse	46055874	4444183	0.0964955	1731874	0.0376038	0.389695	9751
83	Pa_36203_E	Kallisto	GSM6365773	Homo Sapiens	FFPE	Pancreatic ductal adenocarcinoma (PDAC)	Primary	Non-Gland forming	UN	Pa_36203	NovaSeq 6000	paired-end	reverse	41621995	3240327	0.0778513	1243450	0.0298748	0.383742	9460
84	Pa_36203_F	Kallisto	GSM6365774	Homo Sapiens	FFPE	Pancreatic ductal adenocarcinoma (PDAC)	Primary	Non-Gland forming	UN	Pa_36203	NovaSeq 6000	paired-end	reverse	35758664	3088626	0.0863742	1216844	0.0340293	0.393976	9343
85	Pa_1860_H	Kallisto	GSM6365775	Homo Sapiens	FFPE	Pancreatic ductal adenocarcinoma (PDAC)	Primary	Non-Gland forming	UN	Pa_1860	NovaSeq 6000	paired-end	reverse	43224163	3357256	0.0776708	1275236	0.0295029	0.379845	9499
86	Pa_30866_F	Kallisto	GSM6365776	Homo Sapiens	FFPE	Pancreatic ductal adenocarcinoma (PDAC)	Primary	Non-Gland forming	UN	Pa_30866	NovaSeq 6000	paired-end	reverse	44357349	3766990	0.0849237	1491840	0.0336323	0.39603	9350
87	Pa_30866_G	Kallisto	GSM6365777	Homo Sapiens	FFPE	Pancreatic ductal adenocarcinoma (PDAC)	Primary	Non-Gland forming	UN	Pa_30866	NovaSeq 6000	paired-end	reverse	49586501	4561600	0.0919928	1732142	0.0349317	0.379722	8974
88	Pa_30866_H	Kallisto	GSM6365778	Homo Sapiens	FFPE	Pancreatic ductal adenocarcinoma (PDAC)	Primary	Non-Gland forming	UN	Pa_30866	NovaSeq 6000	paired-end	reverse	41121026	3982983	0.09686	1496229	0.036386	0.375655	8133
89	Pa_47691_F	Kallisto	GSM6365779	Homo Sapiens	FFPE	Pancreatic ductal adenocarcinoma (PDAC)	Primary	Non-Gland forming	UN	Pa_47691	NovaSeq 6000	paired-end	reverse	37896758	3349684	0.0883897	1294332	0.0341542	0.386404	9814
90	Pa_44053_F	Kallisto	GSM6365780	Homo Sapiens	FFPE	Pancreatic ductal adenocarcinoma (PDAC)	Primary	Non-Gland forming	UN	Pa_44053	NovaSeq 6000	paired-end	reverse	33231076	2570204	0.0773434	927919	0.0279232	0.361029	8470
91	Pa_37672_G	Kallisto	GSM6365781	Homo Sapiens	FFPE	Pancreatic ductal adenocarcinoma (PDAC)	Primary	Non-Gland forming	UN	Pa_37672	NovaSeq 6000	paired-end	reverse	37027433	3192868	0.0862298	1226903	0.033135	0.384264	9751
92	Pa_32572_E	Kallisto	GSM6365782	Homo Sapiens	FFPE	Pancreatic ductal adenocarcinoma (PDAC)	Primary	Non-Gland forming	UN	Pa_32572	NovaSeq 6000	paired-end	reverse	28535989	2673401	0.0936852	1026060	0.0359567	0.383803	9965
93	Pa_32572_F	Kallisto	GSM6365783	Homo Sapiens	FFPE	Pancreatic ductal adenocarcinoma (PDAC)	Primary	Non-Gland forming	UN	Pa_32572	NovaSeq 6000	paired-end	reverse	31555469	2827070	0.0895905	1100279	0.0348681	0.389194	9259
94	Pa_43840_F	Kallisto	GSM6365784	Homo Sapiens	FFPE	Pancreatic ductal adenocarcinoma (PDAC)	Primary	Non-Gland forming	UN	Pa_43840	NovaSeq 6000	paired-end	reverse	37727732	3165348	0.0838998	1213406	0.0321622	0.38334	9467
95	Pa_43840_G	Kallisto	GSM6365785	Homo Sapiens	FFPE	Pancreatic ductal adenocarcinoma (PDAC)	Primary	Non-Gland forming	UN	Pa_43840	NovaSeq 6000	paired-end	reverse	36715268	2609551	0.0710754	998149	0.0271862	0.382498	8603
96	Pa_43840_H	Kallisto	GSM6365786	Homo Sapiens	FFPE	Pancreatic ductal adenocarcinoma (PDAC)	Primary	Non-Gland forming	UN	Pa_43840	NovaSeq 6000	paired-end	reverse	39475437	3481917	0.0882046	1240048	0.0314132	0.356139	10354
97	Pa_44228_E	Kallisto	GSM6365787	Homo Sapiens	FFPE	Pancreatic ductal adenocarcinoma (PDAC)	Primary	Non-Gland forming	UN	Pa_44228	NovaSeq 6000	paired-end	reverse	39277904	3546010	0.09028	1373077	0.034958	0.387217	8760
98	Pa_44228_F	Kallisto	GSM6365788	Homo Sapiens	FFPE	Pancreatic ductal adenocarcinoma (PDAC)	Primary	Non-Gland forming	UN	Pa_44228	NovaSeq 6000	paired-end	reverse	38017878	3482157	0.0915926	1307740	0.034398	0.375555	9540
99	Pa_44228_G	Kallisto	GSM6365789	Homo Sapiens	FFPE	Pancreatic ductal adenocarcinoma (PDAC)	Primary	Non-Gland forming	UN	Pa_44228	NovaSeq 6000	paired-end	reverse	19542180	1625838	0.0831963	637493	0.0326214	0.392101	9296
100	Pa_44228_H	Kallisto	GSM6365790	Homo Sapiens	FFPE	Pancreatic ductal adenocarcinoma (PDAC)	Primary	Non-Gland forming	UN	Pa_44228	NovaSeq 6000	paired-end	reverse	42786137	3412692	0.0797616	1267278	0.0296189	0.371343	9925
101	Pa_05_E	Kallisto	GSM6365791	Homo Sapiens	FFPE	Pancreatic ductal adenocarcinoma (PDAC)	Primary	Non-Gland forming	UN	Pa_05	NovaSeq 6000	paired-end	reverse	27065577	2075963	0.0767012	743690	0.0274773	0.358239	9187
102	Pa_14_A	Kallisto	GSM6365792	Homo Sapiens	FFPE	Pancreatic ductal adenocarcinoma (PDAC)	Primary	Gland forming	UN	Pa_14	NovaSeq 6000	paired-end	reverse	24153397	2047329	0.0847636	708979	0.0293532	0.346295	7858
