# Supplementary material for: A framework to mine laser microdissection-based omics data and uncover regulators of pancreatic cancer heterogeneity
Source: Gigascience. 2025 Sep 5;14:giaf101. doi: 10.1093/gigascience/giaf101 (PMC12412123; doi:10.1093/gigascience/giaf101)
Supplement: giaf101_Supplemental_Files [file giaf101_supplemental_files.zip › Table 3_Supplementary Material.xlsx]

## Sheet: Synaptic Transmission
Gene	GO TermID	GO/Gene Description
CHRNA1	GO:0001508	action potential
KCNB1	GO:0001508	action potential
CACNA1B	GO:0001508	action potential
CACNA1E	GO:0001508	action potential
CLN3	GO:0001508	action potential
KCNMB3	GO:0001508	action potential
CHRNA9	GO:0001508	action potential
LPAR3	GO:0001508	action potential
GRM1	GO:0001508	action potential
TRPM1	GO:0001508	action potential
TACR1	GO:0001508	action potential
OR56A4	GO:0001508	action potential
OR56A1	GO:0001508	action potential
SCN1B	GO:0001508	action potential
SCN2B	GO:0001508	action potential
DRD5	GO:0001508	action potential
CATSPER2	GO:0001508	action potential
KCNA2	GO:0001508	action potential
AKAP6	GO:0001508	action potential
CACNA1C	GO:0001508	action potential
CACNA1F	GO:0001508	action potential
CACNA1G	GO:0001508	action potential
CACNA1I	GO:0001508	action potential
SCN10A	GO:0001508	action potential
SCN11A	GO:0001508	action potential
SCN8A	GO:0001508	action potential
SCN4A	GO:0001508	action potential
DMD	GO:0001508	action potential
SCN5A	GO:0001508	action potential
CACNA1S	GO:0001508	action potential
SCN3B	GO:0001508	action potential
KCNJ2	GO:0001508	action potential
SCN1A	GO:0001508	action potential
RYR2	GO:0001508	action potential
GPR65	GO:0001508	action potential
C5AR2	GO:0001508	action potential
PTGER3	GO:0001508	action potential
ADRA1A	GO:0001508	action potential
SLC8A1	GO:0001508	action potential
KNG1	GO:0001508	action potential
P2RY8	GO:0001508	action potential
S1PR3	GO:0001508	action potential
CD36	GO:0001508	action potential
CCR5	GO:0001508	action potential
CCR4	GO:0001508	action potential
CCR2	GO:0001508	action potential
P2RY10	GO:0001508	action potential
XCR1	GO:0001508	action potential
TRPC3	GO:0001508	action potential
AVPR1B	GO:0001508	action potential
GPR55	GO:0001508	action potential
GPR4	GO:0001508	action potential
ESR1	GO:0001508	action potential
P2RX7	GO:0001508	action potential
P2RX3	GO:0001508	action potential
IAPP	GO:0001508	action potential
F2RL3	GO:0001508	action potential
GJA5	GO:0001508	action potential
HCN4	GO:0001508	action potential
RYR1	GO:0001508	action potential
FASLG	GO:0001508	action potential
TRDN	GO:0001508	action potential
SLC24A2	GO:0001508	action potential
CASR	GO:0001508	action potential
SLC24A4	GO:0001508	action potential
CALCB	GO:0001508	action potential
ATP1B4	GO:0001508	action potential
ANK2	GO:0001508	action potential
ATP1B2	GO:0001508	action potential
ATP12A	GO:0001508	action potential
SLC8A3	GO:0001508	action potential
CSRP3	GO:0001508	action potential
CCL5	GO:0001508	action potential
KCNMA1	GO:0001508	action potential
TESMIN	GO:0001508	action potential
CLDN16	GO:0001508	action potential
DRD3	GO:0001508	action potential
PLN	GO:0001508	action potential
TRPC5	GO:0001508	action potential
GRIK3	GO:0007268	chemical synaptic transmission
GRIK1	GO:0007268	chemical synaptic transmission
GRIK2	GO:0007268	chemical synaptic transmission
GRM5	GO:0007268	chemical synaptic transmission
GRIN2A	GO:0007268	chemical synaptic transmission
GRIA3	GO:0007268	chemical synaptic transmission
GRIA4	GO:0007268	chemical synaptic transmission
GRIN2B	GO:0007268	chemical synaptic transmission
CHRM2	GO:0007268	chemical synaptic transmission
GABRB2	GO:0007268	chemical synaptic transmission
CHRM5	GO:0007268	chemical synaptic transmission
SLC6A1	GO:0007268	chemical synaptic transmission
CDH8	GO:0007268	chemical synaptic transmission
GABRR3	GO:0007268	chemical synaptic transmission
GABRR2	GO:0007268	chemical synaptic transmission
HTR7	GO:0007268	chemical synaptic transmission
KIF5A	GO:0007268	chemical synaptic transmission
PRLHR	GO:0007268	chemical synaptic transmission
DLGAP1	GO:0007268	chemical synaptic transmission
BSN	GO:0007268	chemical synaptic transmission
DLGAP2	GO:0007268	chemical synaptic transmission
UNC13C	GO:0007268	chemical synaptic transmission
CHRNB1	GO:0007268	chemical synaptic transmission
UNC13A	GO:0007268	chemical synaptic transmission
GRID1	GO:0007268	chemical synaptic transmission
TACR2	GO:0007268	chemical synaptic transmission
OPRM1	GO:0007268	chemical synaptic transmission
HTR3B	GO:0007268	chemical synaptic transmission
GABRG3	GO:0007268	chemical synaptic transmission
GABRG2	GO:0007268	chemical synaptic transmission
SLC5A7	GO:0007268	chemical synaptic transmission
HAP1	GO:0007268	chemical synaptic transmission
OPRD1	GO:0007268	chemical synaptic transmission
GRIA1	GO:0007268	chemical synaptic transmission
OR10H5	GO:0007268	chemical synaptic transmission
NRXN1	GO:0007268	chemical synaptic transmission
SLC1A2	GO:0007268	chemical synaptic transmission
AKAP5	GO:0007268	chemical synaptic transmission
GLRA3	GO:0007268	chemical synaptic transmission
CHRNG	GO:0007268	chemical synaptic transmission
KCNMB1	GO:0007268	chemical synaptic transmission
KCNN1	GO:0007268	chemical synaptic transmission
GABRA2	GO:0007268	chemical synaptic transmission
GABRQ	GO:0007268	chemical synaptic transmission
SYT5	GO:0007268	chemical synaptic transmission
GABBR2	GO:0007268	chemical synaptic transmission
DTNA	GO:0007268	chemical synaptic transmission
HTR1F	GO:0007268	chemical synaptic transmission
GABRA4	GO:0007268	chemical synaptic transmission
GAD2	GO:0007268	chemical synaptic transmission
GPR1	GO:0007268	chemical synaptic transmission
OPRK1	GO:0007268	chemical synaptic transmission
HTR5A	GO:0007268	chemical synaptic transmission
SLC6A5	GO:0007268	chemical synaptic transmission
DLG2	GO:0007268	chemical synaptic transmission
PCDHB1	GO:0007268	chemical synaptic transmission
GPR149	GO:0007268	chemical synaptic transmission
APBA1	GO:0007268	chemical synaptic transmission
PDE7B	GO:0007268	chemical synaptic transmission
HTR4	GO:0007268	chemical synaptic transmission
CLSTN2	GO:0050804	modulation of chemical synaptic transmission
BDNF	GO:0050804	modulation of chemical synaptic transmission
ADIPOQ	GO:0050804	modulation of chemical synaptic transmission
CAMK2A	GO:0050804	modulation of chemical synaptic transmission
CPLX2	GO:0050804	modulation of chemical synaptic transmission
LRP8	GO:0050804	modulation of chemical synaptic transmission
CPLX4	GO:0050804	modulation of chemical synaptic transmission
RIMS2	GO:0050804	modulation of chemical synaptic transmission
RIMS1	GO:0050804	modulation of chemical synaptic transmission
RIMS3	GO:0050804	modulation of chemical synaptic transmission
RELN	GO:0050804	modulation of chemical synaptic transmission
OPHN1	GO:0050804	modulation of chemical synaptic transmission
TMEM108	GO:0050804	modulation of chemical synaptic transmission
CNTNAP4	GO:0050804	modulation of chemical synaptic transmission

## Sheet: Neuronal differentiation
Gene	GO TermID	GO/Gene Description
SEMA5A	GO:0007399	nervous system development
GPM6A	GO:0007399	nervous system development
ADAM22	GO:0007399	nervous system development
PCDH18	GO:0007399	nervous system development
FGF2	GO:0007399	nervous system development
HAPLN4	GO:0007399	nervous system development
PCDH17	GO:0007399	nervous system development
NEUROD1	GO:0007399	nervous system development
NEUROD2	GO:0007399	nervous system development
EDNRB	GO:0007399	nervous system development
CDH2	GO:0007399	nervous system development
ST8SIA4	GO:0007399	nervous system development
SLITRK6	GO:0007399	nervous system development
NPTX1	GO:0007399	nervous system development
PCDHAC1	GO:0007399	nervous system development
MEF2C	GO:0007399	nervous system development
BTBD11	GO:0007399	nervous system development
PAX6	GO:0007399	nervous system development
PCDHB12	GO:0007399	nervous system development
PCDHB2	GO:0007399	nervous system development
PAX8	GO:0007399	nervous system development
NAV3	GO:0007399	nervous system development
PCDHB16	GO:0007399	nervous system development
DCHS1	GO:0007399	nervous system development
PCDHB4	GO:0007399	nervous system development
PCDHB9	GO:0007399	nervous system development
PCDHB7	GO:0007399	nervous system development
SEMA3A	GO:0001764	neuron migration
NDNF	GO:0001764	neuron migration
CDK5R1	GO:0001764	neuron migration
PTPRD	GO:0030182	neuron differentiation
TENM3	GO:0030182	neuron differentiation
TENM4	GO:0030182	neuron differentiation
ID4	GO:0030182	neuron differentiation
CCSAP	GO:0030182	neuron differentiation
NCAM2	NA	Neuronal Genes manually curated
NEFM	NA	Neuronal Genes manually curated
NTRK2	NA	Neuronal Genes manually curated
DCX	NA	Neuronal Genes manually curated
DSCAM	NA	Neuronal Genes manually curated
FAT2	NA	Neuronal Genes manually curated
GADL1	NA	Neuronal Genes manually curated
GABBR1	NA	Neuronal Genes manually curated

## Sheet: Neuronal Genes
Gene	Cluster Assignment	Gene expression in UN	GO not statistically enriched	GO TermID
NCAM2	6	4.38636	neuron cell-cell adhesion	GO:0007158
NEFM	6	24.4927	intermediate filament bundle assembly	GO:0045110
NTRK2	6	7.70436	cellular response to nerve growth factor stimulus	GO:0071363
DCX	6	4.94448	neuron migration	GO:0001764
DSCAM	6	7.22648	synapse assembly	GO:0007416
FAT2	6	13.2007	ameboidal-type cell migration	GO:0001667
GADL1	6	165.406	organic acid metabolic process	GO:0006082

## Sheet: Legend
Synaptic Transmission signature is composed of the following GO terms enriched in gene cluster 6: action potential, chemical synaptic transmission, modulation of chemical synaptic transmission
Neuronal differentiation signature is composed of the following GO terms enriched in cluster 7: nervous system development, neuron migration, neuron differentation
Neruonal genes are selected from literature
