# Supplementary material for: A framework to mine laser microdissection-based omics data and uncover regulators of pancreatic cancer heterogeneity
Source: Gigascience. 2025 Sep 5;14:giaf101. doi: 10.1093/gigascience/giaf101 (PMC12412123; doi:10.1093/gigascience/giaf101)
Supplement: giaf101_Supplemental_Files [file giaf101_supplemental_files.zip › Table 4_Supplementary Material_revised.xlsx]

## Sheet: TFs
														Average of Gene Exp
#	seqnames	start	end	strand	LOC	width	cDNA_length	Ensemble.gene.id	Entrez.Gene.ID	HGNC	type_of_gene	Symbol	Name	Glandular	Transitional	Hybrid	Undifferentiated	TF	Cluster Assignment
189	chr20	50888918	50931437	-	chr20:50888918-50931437@-	42520	6964	ENSG00000101126	23394	HGNC:15766	protein-coding	ADNP	activity dependent neuroprotector homeobox	43.5328	45.0445	23.088	14.5022	Yes	1
199	chr7	44104345	44114560	+	chr7:44104345-44114560@+	10216	4097	ENSG00000106624	165	HGNC:303	protein-coding	AEBP1	AE binding protein 1	35.1761	183.203	52.9944	16.6193	Yes	5
200	chr12	19439492	19522227	+	chr12:19439492-19522227@+	82736	5959	ENSG00000139154	121536	HGNC:24051	protein-coding	AEBP2	AE binding protein 2	14.485	16.225	11.2863	5.44784	Yes	2
236	chr1	246839098	246931948	-	chr1:246839098-246931948@-	92851	9072	ENSG00000153207	25909	HGNC:24618	protein-coding	AHCTF1	AT-hook containing transcription factor 1	22.2701	21.8042	12.0371	6.72381	Yes	2
240	chr1	27534245	27604144	-	chr1:27534245-27604144@-	69900	6533	ENSG00000126705	27245	HGNC:25230	protein-coding	AHDC1	AT-hook DNA binding motif containing 1	18.1505	23.6877	12.6873	7.04051	Yes	2
244	chr7	17298652	17346147	+	chr7:17298652-17346147@+	47496	6243	ENSG00000106546	196	HGNC:348	protein-coding	AHR	aryl hydrocarbon receptor	75.3969	71.8027	39.0022	20.7282	Yes	1
320	chr11	44260440	44310139	-	chr11:44260440-44310139@-	49700	5727	ENSG00000052850	60529	HGNC:450	protein-coding	ALX4	ALX homeobox 4	1.40401	0.649907	5.78559	9.63277	Yes	6
491	chrX	67544021	67730619	+	chrX:67544021-67730619@+	186599	12529	ENSG00000169083	367	HGNC:644	protein-coding	AR	androgen receptor	4.68388	4.9094	10.5528	12.7332	Yes	6
511	chr3	121567949	121590622	+	chr3:121567949-121590622@+	22674	5047	ENSG00000186103	503582	HGNC:30146	protein-coding	ARGFX	arginine-fifty homeobox	18.9068	10.6767	45.2983	62.9186	Yes	6
594	chr1	150809713	150876599	-	chr1:150809713-150876599@-	66887	4835	ENSG00000143437	405	HGNC:700	protein-coding	ARNT	aryl hydrocarbon receptor nuclear translocator	25.7804	30.3392	15.6937	10.3836	Yes	2
654	chr2	175072259	175168203	-	chr2:175072259-175168203@-	95945	4840	ENSG00000115966	1386	HGNC:784	protein-coding	ATF2	activating transcription factor 2	15.4328	21.0452	5.26789	3.21982	Yes	1
656	chr22	39520559	39522686	+	chr22:39520559-39522686@+	2128	2027	ENSG00000128272	468	HGNC:786	protein-coding	ATF4	activating transcription factor 4	161.418	127.967	71.1363	25.7102	Yes	2
659	chr12	53507856	53626382	-	chr12:53507856-53626382@-	118527	8628	ENSG00000170653	11016	HGNC:792	protein-coding	ATF7	activating transcription factor 7	20.4082	19.8769	11.0265	7.80954	Yes	1
797	chr21	29298922	29361894	+	chr21:29298922-29361894@+	62973	6782	ENSG00000156273	571	HGNC:935	protein-coding	BACH1	BTB domain and CNC homolog 1	24.2133	36.687	13.5686	10.6231	Yes	1
814	chr11	129375848	129452279	+	chr11:129375848-129452279@+	76432	1905	ENSG00000043039	8538	HGNC:956	protein-coding	BARX2	BARX homeobox 2	27.7942	7.9953	25.5578	16.1371	Yes	8
819	chr12	56595596	56636359	-	chr12:56595596-56636359@-	40764	9266	ENSG00000076108	11176	HGNC:962	protein-coding	BAZ2A	bromodomain adjacent to zinc finger domain 2A	35.7584	34.2131	21.0654	12.6733	Yes	2
826	chr3	107522962	107811339	+	chr3:107522962-107811339@+	288378	9009	ENSG00000114439	56987	HGNC:14422	protein-coding	BBX	BBX high mobility group box domain containing	26.7141	36.6298	15.3112	9.30932	Yes	1
837	chr2	60450520	60553654	-	chr2:60450520-60553654@-	103135	8249	ENSG00000119866	53335	HGNC:13221	protein-coding	BCL11A	BAF chromatin remodeling complex subunit BCL11A	7.38434	8.68157	21.0364	30.8382	Yes	6
846	chr3	187721377	187745468	-	chr3:187721377-187745468@-	24092	3722	ENSG00000113916	604	HGNC:1001	protein-coding	BCL6	BCL6 transcription repressor	42.4218	44.4815	17.6326	9.65466	Yes	2
847	chr17	7023050	7029644	+	chr17:7023050-7029644@+	6595	3527	ENSG00000161940	255877	HGNC:1002	protein-coding	BCL6B	BCL6B transcription repressor	1.04851	0.777936	4.01988	8.6206	Yes	6
872	chr3	4979437	4985323	+	chr3:4979437-4985323@+	5887	3152	ENSG00000134107	8553	HGNC:1046	protein-coding	BHLHE40	basic helix-loop-helix family member e40	274.545	370.015	86.9515	23.2606	Yes	1
873	chr12	26120030	26125037	-	chr12:26120030-26125037@-	5008	3743	ENSG00000123095	79365	HGNC:16617	protein-coding	BHLHE41	basic helix-loop-helix family member e41	23.0878	48.686	24.6169	7.98187	Yes	5
915	chr15	83255884	83284664	-	chr15:83255884-83284664@-	28781	4902	ENSG00000169594	646	HGNC:1081	protein-coding	BNC1	basonuclin 1	3.2589	0.623311	7.00664	11.6202	Yes	6
916	chr9	16409503	16870670	-	chr9:16409503-16870670@-	461168	12977	ENSG00000173068	54796	HGNC:30988	protein-coding	BNC2	basonuclin 2	2.9217	7.57384	9.66828	13.6279	Yes	7
1190	chr17	4967997	4987675	-	chr17:4967997-4987675@-	19679	5023	ENSG00000108509	23125	HGNC:18807	protein-coding	CAMTA2	calmodulin binding transcription activator 2	9.43273	6.61434	3.54923	1.85078	Yes	3
1236	chr1	10636604	10796646	-	chr1:10636604-10796646@-	160043	8524	ENSG00000130940	54897	HGNC:26002	protein-coding	CASZ1	castor zinc finger 1	13.2638	5.37171	7.10961	2.64013	Yes	4
1260	chr19	13906201	13930879	+	chr19:13906201-13930879@+	24679	3581	ENSG00000132024	54862	HGNC:30237	protein-coding	CC2D1A	coiled-coil and C2 domain containing 1A	9.57067	7.935	4.72706	1.66436	Yes	3
1509	chr19	33299934	33302564	-	chr19:33299934-33302564@-	2631	2631	ENSG00000245848	1050	HGNC:1833	protein-coding	CEBPA	CCAAT enhancer binding protein alpha	7.59959	4.52397	4.50007	3.84669	Yes	4
1510	chr20	50190583	50192690	+	chr20:50190583-50192690@+	2108	2108	ENSG00000172216	1051	HGNC:1834	protein-coding	CEBPB	CCAAT enhancer binding protein beta	64.9989	143.377	24.6704	7.31157	Yes	1
1511	chr8	47736913	47738164	-	chr8:47736913-47738164@-	1252	1252	ENSG00000221869	1052	HGNC:1835	protein-coding	CEBPD	CCAAT enhancer binding protein delta	57.1681	51.6989	19.5104	3.89703	Yes	2
1513	chr2	37201612	37231596	-	chr2:37201612-37231596@-	29985	3346	ENSG00000115816	10153	HGNC:24218	protein-coding	CEBPZ	CCAAT enhancer binding protein zeta	37.3652	31.4203	15.0666	12.7128	Yes	3
1524	chr20	3783851	3786740	-	chr20:3783851-3786740@-	2890	2890	ENSG00000125817	1059	HGNC:1852	protein-coding	CENPB	centromere protein B	39.7427	40.8459	29.7637	12.9332	Yes	3
1589	chr3	88051950	88149870	-	chr3:88051950-88149870@-	97921	4817	ENSG00000163320	8545	HGNC:1888	protein-coding	CGGBP1	CGG triplet repeat binding protein 1	24.009	28.5976	11.1417	7.14004	Yes	1
1668	chr19	42268530	42295796	+	chr19:42268530-42295796@+	27267	8667	ENSG00000079432	23152	HGNC:14214	protein-coding	CIC	capicua transcriptional repressor	23.3502	23.2035	12.6976	7.86927	Yes	2
1734	chr4	55427903	55546909	-	chr4:55427903-55546909@-	119007	11107	ENSG00000134852	9575	HGNC:2082	protein-coding	CLOCK	clock circadian regulator	9.27322	12.5317	4.93239	2.55661	Yes	2
1951	chr9	35732666	35736999	+	chr9:35732666-35736999@+	4334	1496	ENSG00000107175	10488	HGNC:2347	protein-coding	CREB3	cAMP responsive element binding protein 3	26.8186	32.4068	8.74005	4.29811	Yes	1
1952	chr11	46277662	46321409	+	chr11:46277662-46321409@+	43748	2673	ENSG00000157613	90993	HGNC:18856	protein-coding	CREB3L1	cAMP responsive element binding protein 3 like 1	169.554	83.7241	48.8301	6.48707	Yes	2
1958	chr11	85657990	85682863	-	chr11:85657990-85682863@-	24874	7287	ENSG00000137504	58487	HGNC:24905	protein-coding	CREBZF	CREB/ATF bZIP transcription factor	10.6094	13.0668	7.30185	1.39001	Yes	2
1980	chr19	47821937	47843324	+	chr19:47821937-47843324@+	21388	4366	ENSG00000105392	1406	HGNC:2383	protein-coding	CRX	cone-rod homeobox	6.00577	14.5086	19.041	26.1503	Yes	6
2007	chr3	39141855	39154641	-	chr3:39141855-39154641@-	12787	3614	ENSG00000144655	64651	HGNC:14300	protein-coding	CSRNP1	cysteine and serine rich nuclear protein 1	17.723	15.7552	9.86399	5.734	Yes	3
2009	chr2	165469698	165689407	+	chr2:165469698-165689407@+	219710	11989	ENSG00000178662	80034	HGNC:30729	protein-coding	CSRNP3	cysteine and serine rich nuclear protein 3	2.99614	2.71387	8.14265	12.2936	Yes	6
2023	chr20	57495965	57525652	-	chr20:57495965-57525652@-	29688	7950	ENSG00000124092	140690	HGNC:16234	protein-coding	CTCFL	CCCTC-binding factor like	4.66751	3.07599	14.7464	22.9753	Yes	6
2065	chr7	101816007	102283958	+	chr7:101816007-102283958@+	467952	15460	ENSG00000257923	1523	HGNC:2557	protein-coding	CUX1	cut like homeobox 1	19.7659	17.7948	10.0301	6.44465	Yes	1
2066	chr12	111034165	111350554	+	chr12:111034165-111350554@+	316390	6817	ENSG00000111249	23316	HGNC:19347	protein-coding	CUX2	cut like homeobox 2	0.717425	0.434029	3.81696	4.4606	Yes	6
2082	chr5	139647299	139683882	+	chr5:139647299-139683882@+	36584	3577	ENSG00000171604	51523	HGNC:26943	protein-coding	CXXC5	CXXC finger protein 5	16.3641	23.3444	6.46949	1.34146	Yes	2
2206	chr12	57516588	57520517	-	chr12:57516588-57520517@-	3930	1178	ENSG00000175197	1649	HGNC:2726	protein-coding	DDIT3	DNA damage inducible transcript 3	32.3762	17.5533	8.60483	6.92495	Yes	3
2339	chr1	46489836	46516216	+	chr1:46489836-46516216@+	26381	5065	ENSG00000197587	127343	HGNC:19026	protein-coding	DMBX1	diencephalon/mesencephalon homeobox 1	2.46992	5.17515	7.13084	13.482	Yes	6
2426	chr19	2163933	2232578	+	chr19:2163933-2232578@+	68646	7652	ENSG00000104885	84444	HGNC:24948	protein-coding	DOT1L	DOT1 like histone lysine methyltransferase	7.86556	6.68146	6.95562	3.18262	Yes	3
2443	chr11	65919426	65921563	+	chr11:65919426-65921563@+	2138	822	ENSG00000175550	10589	HGNC:3019	protein-coding	DRAP1	DR1 associated protein 1	49.4184	69.8548	16.1529	5.99652	Yes	2
2508	chr13	95578202	95644706	-	chr13:95578202-95644706@-	66505	7491	ENSG00000134874	22873	HGNC:20908	protein-coding	DZIP1	DAZ interacting zinc finger protein 1	3.19775	3.66662	8.40321	14.9206	Yes	6
2512	chr16	67192155	67198918	+	chr16:67192155-67198918@+	6764	2110	ENSG00000205250	1874	HGNC:3118	protein-coding	E2F4	E2F transcription factor 4	20.7907	20.7464	6.65988	0.925033	Yes	2
2513	chr11	19224063	19241655	-	chr11:19224063-19241655@-	17593	3955	ENSG00000129173	79733	HGNC:24727	protein-coding	E2F8	E2F transcription factor 8	5.16852	2.78788	12.1231	17.5307	Yes	6
2514	chr16	2223591	2235742	+	chr16:2223591-2235742@+	12152	2548	ENSG00000167967	1877	HGNC:3121	protein-coding	E4F1	E4F transcription factor 1	7.17063	2.27831	2.64226	1.33368	Yes	3
2519	chr5	158695920	159099916	-	chr5:158695920-159099916@-	403997	6304	ENSG00000164330	1879	HGNC:3126	protein-coding	EBF1	EBF transcription factor 1	3.71485	3.69187	5.64784	9.58369	Yes	7
2520	chr8	25841725	26045413	-	chr8:25841725-26045413@-	203689	5166	ENSG00000221818	64641	HGNC:19090	protein-coding	EBF2	EBF transcription factor 2	1.55738	2.64742	4.53939	9.03168	Yes	7
2521	chr10	129835233	129964274	-	chr10:129835233-129964274@-	129042	5106	ENSG00000108001	253738	HGNC:19087	protein-coding	EBF3	EBF transcription factor 3	1.53296	0.656185	4.06912	6.24878	Yes	6
2581	chr5	138465479	138469303	+	chr5:138465479-138469303@+	3825	3137	ENSG00000120738	1958	HGNC:3238	protein-coding	EGR1	early growth response 1	102.304	239.818	50.1924	16.2389	Yes	1
2583	chr8	22687659	22693480	-	chr8:22687659-22693480@-	5822	4656	ENSG00000179388	1960	HGNC:3240	protein-coding	EGR3	early growth response 3	28.8491	60.7211	82.0254	111.258	Yes	7
2590	chr11	34621093	34663288	+	chr11:34621093-34663288@+	42196	6287	ENSG00000135373	26298	HGNC:3246	protein-coding	EHF	ETS homologous factor	72.836	73.6889	26.2731	7.97158	Yes	2
2646	chr13	40931919	41061386	-	chr13:40931919-41061386@-	129468	4701	ENSG00000120690	1997	HGNC:3316	protein-coding	ELF1	E74 like ETS transcription factor 1	35.5716	46.6386	13.3233	7.22541	Yes	1
2648	chr1	202010587	202017183	+	chr1:202010587-202017183@+	6597	3218	ENSG00000163435	1999	HGNC:3318	protein-coding	ELF3	E74 like ETS transcription factor 3	339.263	174.923	111.001	50.1113	Yes	3
2649	chrX	130063955	130110891	-	chrX:130063955-130110891@-	46937	5412	ENSG00000102034	2000	HGNC:3319	protein-coding	ELF4	E74 like ETS transcription factor 4	18.6662	17.099	8.89501	4.52951	Yes	2
2650	chr11	34478791	34513794	-	chr11:34478791-34513794@-	35004	2498	ENSG00000135374	2001	HGNC:3320	protein-coding	ELF5	E74 like ETS transcription factor 5	7.85306	9.39856	23.4414	31.4688	Yes	6
2654	chr12	96194375	96269824	+	chr12:96194375-96269824@+	75450	4254	ENSG00000111145	2004	HGNC:3325	protein-coding	ELK3	ETS transcription factor ELK3	15.041	43.0221	9.26944	4.90626	Yes	5
2724	chr2	46297407	46386697	+	chr2:46297407-46386697@+	89291	5155	ENSG00000116016	2034	HGNC:3374	protein-coding	EPAS1	endothelial PAS domain protein 1	31.8756	17.1236	8.17116	2.47414	Yes	2
2774	chr19	42247569	42255128	-	chr19:42247569-42255128@-	7560	2829	ENSG00000105722	2077	HGNC:3444	protein-coding	ERF	ETS2 repressor factor	32.6013	26.3707	19.48	7.00969	Yes	2
2775	chr21	38367261	38661783	-	chr21:38367261-38661783@-	294523	7691	ENSG00000157554	2078	HGNC:3446	protein-coding	ERG	ETS transcription factor ERG	1.30635	2.34467	2.92209	4.44829	Yes	7
2806	chr6	151656672	152129619	+	chr6:151656672-152129619@+	472948	11643	ENSG00000091831	2099	HGNC:3467	protein-coding	ESR1	estrogen receptor 1	1.29476	1.48943	4.29188	5.80078	Yes	6
2807	chr14	64226707	64338613	-	chr14:64226707-64338613@-	111907	9972	ENSG00000140009	2100	HGNC:3468	protein-coding	ESR2	estrogen receptor 2	3.46025	2.14108	9.25642	16.1545	Yes	6
2810	chr11	64305524	64316743	+	chr11:64305524-64316743@+	11220	2845	ENSG00000173153	2101	HGNC:3471	protein-coding	ESRRA	estrogen related receptor alpha	15.0527	15.3788	6.88492	2.46891	Yes	2
2811	chr1	216503246	217137702	-	chr1:216503246-217137702@-	634457	8008	ENSG00000196482	2104	HGNC:3474	protein-coding	ESRRG	estrogen related receptor gamma	1.97423	1.64636	5.51175	7.66732	Yes	6
2821	chr11	128458765	128587558	-	chr11:128458765-128587558@-	128794	5537	ENSG00000134954	2113	HGNC:3488	protein-coding	ETS1	ETS proto-oncogene 1, transcription factor	37.7524	60.8465	25.5306	20.5485	Yes	5
2822	chr21	38805183	38824955	+	chr21:38805183-38824955@+	19773	4102	ENSG00000157557	2114	HGNC:3489	protein-coding	ETS2	ETS proto-oncogene 2, transcription factor	51.1479	41.982	22.0153	12.423	Yes	2
2825	chr17	43527846	43546340	-	chr17:43527846-43546340@-	18495	2709	ENSG00000175832	2118	HGNC:3493	protein-coding	ETV4	ETS variant transcription factor 4	16.1854	7.63927	7.2328	9.93775	Yes	4
3029	chr16	30922851	30948783	+	chr16:30922851-30948783@+	25933	4988	ENSG00000099364	54620	HGNC:25300	protein-coding	FBXL19	F-box and leucine rich repeat protein 19	6.413	5.3358	7.10347	2.31779	Yes	3
3127	chr19	55591376	55599517	-	chr19:55591376-55599517@-	8142	2645	ENSG00000179943	84922	HGNC:25917	protein-coding	FIZ1	FLT3 interacting zinc finger 1	4.12538	2.96248	2.39645	1.22872	Yes	3
3143	chr11	128686535	128813267	+	chr11:128686535-128813267@+	126733	4217	ENSG00000151702	2313	HGNC:3749	protein-coding	FLI1	Fli-1 proto-oncogene, ETS transcription factor	162.701	223.105	383.204	379.34	Yes	7
3171	chr14	75278828	75282230	+	chr14:75278828-75282230@+	3403	2104	ENSG00000170345	2353	HGNC:3796	protein-coding	FOS	Fos proto-oncogene, AP-1 transcription factor subunit	320.954	235.508	114.465	28.2703	Yes	3
3173	chr11	65892049	65900545	-	chr11:65892049-65900545@-	8497	1857	ENSG00000175592	8061	HGNC:13718	protein-coding	FOSL1	FOS like 1, AP-1 transcription factor subunit	9.70788	45.5449	10.7573	7.36902	Yes	5
3174	chr2	28392858	28417317	+	chr2:28392858-28417317@+	24460	6713	ENSG00000075426	2355	HGNC:3798	protein-coding	FOSL2	FOS like 2, AP-1 transcription factor subunit	77.8856	88.5448	39.0188	14.6991	Yes	2
3176	chr20	22580998	22585490	-	chr20:22580998-22585490@-	4493	2754	ENSG00000125798	3170	HGNC:5022	protein-coding	FOXA2	forkhead box A2	26.7532	3.98529	7.7778	8.67454	Yes	4
3177	chr19	45864326	45873797	+	chr19:45864326-45873797@+	9472	1923	ENSG00000170608	3171	HGNC:5023	protein-coding	FOXA3	forkhead box A3	21.2096	6.70574	6.27458	1.67927	Yes	3
3179	chr9	65282101	65285209	-	chr9:65282101-65285209@-	3109	3109	ENSG00000204779	653427	HGNC:18522	protein-coding	FOXD4L5	forkhead box D4 like 5	43.7604	25.0449	136.545	241.083	Yes	6
3183	chr17	82519732	82604602	+	chr17:82519732-82604602@+	84871	5243	ENSG00000141568	3607	HGNC:6036	protein-coding	FOXK2	forkhead box K2	6.56884	5.22885	4.9269	2.63733	Yes	3
3187	chr2	48314299	48379295	+	chr2:48314299-48379295@+	64997	7178	ENSG00000170802	3344	HGNC:5281	protein-coding	FOXN2	forkhead box N2	7.84345	13.716	4.10328	2.76235	Yes	1
3189	chr13	40555667	40666641	-	chr13:40555667-40666641@-	110975	5779	ENSG00000150907	2308	HGNC:3819	protein-coding	FOXO1	forkhead box O1	10.6272	34.7718	9.27399	4.25106	Yes	5
3190	chr6	108559825	108684774	+	chr6:108559825-108684774@+	124950	7487	ENSG00000118689	2309	HGNC:3821	protein-coding	FOXO3	forkhead box O3	36.1906	55.4576	20.0283	11.1302	Yes	1
3193	chr7	114086327	114693765	+	chr7:114086327-114693765@+	607439	7237	ENSG00000128573	93986	HGNC:13875	protein-coding	FOXP2	forkhead box P2	3.59774	2.76847	8.82499	12.88	Yes	6
3194	chr6	41546381	41602384	+	chr6:41546381-41602384@+	56004	5994	ENSG00000137166	116113	HGNC:20842	protein-coding	FOXP4	forkhead box P4	35.5353	22.1275	18.9673	8.74006	Yes	3
3195	chr6	1312098	1314758	+	chr6:1312098-1314758@+	2661	2661	ENSG00000164379	94234	HGNC:20951	protein-coding	FOXQ1	forkhead box Q1	71.4096	49.7044	33.2403	7.89277	Yes	3
3330	chr18	22169589	22202528	+	chr18:22169589-22202528@+	32940	3624	ENSG00000141448	2627	HGNC:4174	protein-coding	GATA6	GATA binding protein 6	54.3875	15.0161	26.0225	8.81271	Yes	4
3332	chr19	19385843	19508932	+	chr19:19385843-19508932@+	123090	7101	ENSG00000167491	54815	HGNC:29989	protein-coding	GATAD2A	GATA zinc finger domain containing 2A	11.9074	12.5321	11.259	6.69103	Yes	4
3349	chr6	53126961	53148841	-	chr6:53126961-53148841@-	21881	2780	ENSG00000137270	8521	HGNC:4197	protein-coding	GCM1	glial cells missing transcription factor 1	4.90135	3.37162	12.3057	18.2065	Yes	6
3381	chr1	92473043	92486925	-	chr1:92473043-92486925@-	13883	4720	ENSG00000162676	2672	HGNC:4237	protein-coding	GFI1	growth factor independent 1 transcriptional repressor	1.70792	0.394944	7.12147	11.2621	Yes	6
3382	chr9	132945531	132991687	+	chr9:132945531-132991687@+	46157	3077	ENSG00000165702	8328	HGNC:4238	protein-coding	GFI1B	growth factor independent 1B transcriptional repressor	2.65131	1.53806	8.14997	12.3882	Yes	6
3434	chr7	41960949	42237209	-	chr7:41960949-42237209@-	276261	8405	ENSG00000106571	2737	HGNC:4319	protein-coding	GLI3	GLI family zinc finger 3	2.21231	2.98498	6.03065	7.27928	Yes	6
3437	chr9	3824127	4300068	-	chr9:3824127-4300068@-	475942	7801	ENSG00000107249	169792	HGNC:28510	protein-coding	GLIS3	GLIS family zinc finger 3	7.76414	4.85993	5.45887	2.14044	Yes	3
3529	chr1	45627304	45686533	-	chr1:45627304-45686533@-	59230	3641	ENSG00000159592	60313	HGNC:28843	protein-coding	GPBP1L1	GC-rich promoter binding protein 1 like 1	33.3527	37.5121	12.1339	1.06854	Yes	2
3598	chr8	101492439	101669726	+	chr8:101492439-101669726@+	177288	5292	ENSG00000083307	79977	HGNC:2799	protein-coding	GRHL2	grainyhead like transcription factor 2	19.8179	13.7373	13.4692	9.72181	Yes	4
3657	chr7	74657718	74760692	+	chr7:74657718-74760692@+	102975	4631	ENSG00000263001	2969	HGNC:4659	protein-coding	GTF2I	general transcription factor IIi	93.9302	86.3244	29.7096	16.459	Yes	1
3660	chr13	27424619	27435823	+	chr13:27424619-27435823@+	11205	1443	ENSG00000122034	2971	HGNC:4662	protein-coding	GTF3A	general transcription factor IIIA	17.0525	24.4512	2.21203	0.294219	Yes	2
3796	chr3	194136148	194138732	+	chr3:194136148-194138732@+	2585	1575	ENSG00000114315	3280	HGNC:5192	protein-coding	HES1	hes family bHLH transcription factor 1	79.1812	56.8876	25.6874	4.63758	Yes	2
3797	chr1	6415232	6419919	-	chr1:6415232-6419919@-	4688	4262	ENSG00000069812	54626	HGNC:16005	protein-coding	HES2	hes family bHLH transcription factor 2	9.58366	6.61755	24.2994	34.8851	Yes	6
3802	chr1	39623435	39639643	-	chr1:39623435-39639643@-	16209	4077	ENSG00000163909	26508	HGNC:4882	protein-coding	HEYL	hes related family bHLH transcription factor with YRPW motif like	12.8768	30.962	11.8988	7.00083	Yes	5
3816	chr14	61695513	61748259	+	chr14:61695513-61748259@+	52747	4283	ENSG00000100644	3091	HGNC:4910	protein-coding	HIF1A	hypoxia inducible factor 1 subunit alpha	45.5151	66.9344	9.53129	3.48061	Yes	1
3818	chr19	46297042	46343433	+	chr19:46297042-46343433@+	46392	6378	ENSG00000124440	64344	HGNC:15825	protein-coding	HIF3A	hypoxia inducible factor 3 subunit alpha	10.743	9.13077	25.5722	35.2878	Yes	6
3841	chr17	55264960	55325187	+	chr17:55264960-55325187@+	60228	5815	ENSG00000108924	3131	HGNC:4977	protein-coding	HLF	HLF transcription factor, PAR bZIP family member	3.49663	2.62196	7.58485	12.7628	Yes	6
3865	chr10	123135970	123139423	+	chr10:123135970-123139423@+	3454	2847	ENSG00000188620	340784	HGNC:5019	protein-coding	HMX3	H6 family homeobox 3	3.92742	1.40049	7.89722	12.3137	Yes	6
3867	chr20	44355699	44434596	+	chr20:44355699-44434596@+	78898	7347	ENSG00000101076	3172	HGNC:5024	protein-coding	HNF4A	hepatocyte nuclear factor 4 alpha	31.5707	10.5249	16.976	11.9245	Yes	4
3898	chr17	48724763	48728750	-	chr17:48724763-48728750@-	3988	3039	ENSG00000159184	10481	HGNC:5112	protein-coding	HOXB13	homeobox B13	46.9157	45.556	114.678	166.888	Yes	6
3900	chr17	48575507	48578350	-	chr17:48575507-48578350@-	2844	2002	ENSG00000182742	3214	HGNC:5115	protein-coding	HOXB4	homeobox B4	17.4931	17.3229	10.5093	2.78667	Yes	2
3904	chr12	53954903	53958956	+	chr12:53954903-53958956@+	4054	3266	ENSG00000123407	3228	HGNC:5124	protein-coding	HOXC12	homeobox C12	2.90968	2.04916	6.77191	10.4899	Yes	6
4069	chr7	50304064	50405101	+	chr7:50304064-50405101@+	101038	8272	ENSG00000185811	10320	HGNC:13176	protein-coding	IKZF1	IKAROS family zinc finger 1	3.04852	2.45999	5.03717	8.84569	Yes	6
4070	chr2	212999698	213152456	-	chr2:212999698-213152456@-	152759	10083	ENSG00000030419	22807	HGNC:13177	protein-coding	IKZF2	IKAROS family zinc finger 2	10.2543	14.1843	5.32914	2.68036	Yes	1
4071	chr17	39757715	39864312	-	chr17:39757715-39864312@-	106598	10132	ENSG00000161405	22806	HGNC:13178	protein-coding	IKZF3	IKAROS family zinc finger 3	15.7067	10.6067	36.5052	51.956	Yes	6
4072	chr10	122990806	123008795	-	chr10:122990806-123008795@-	17990	5225	ENSG00000095574	64376	HGNC:14283	protein-coding	IKZF5	IKAROS family zinc finger 5	8.78644	8.9189	4.05664	2.98591	Yes	1
4186	chr4	184387729	184474550	-	chr4:184387729-184474550@-	86822	2257	ENSG00000168310	3660	HGNC:6117	protein-coding	IRF2	interferon regulatory factor 2	33.6096	32.983	15.0147	14.7892	Yes	3
4204	chr22	35066158	35087387	+	chr22:35066158-35087387@+	21230	3073	ENSG00000175329	91464	HGNC:28084	protein-coding	ISX	intestine specific homeobox	2.21562	1.13237	6.97429	15.1742	Yes	6
4261	chr7	27830577	28180795	-	chr7:27830577-28180795@-	350219	3173	ENSG00000153814	221895	HGNC:28917	protein-coding	JAZF1	JAZF zinc finger 1	7.79339	9.1804	3.77553	0.9836	Yes	2
4277	chr1	58780791	58784047	-	chr1:58780791-58784047@-	3257	3257	ENSG00000177606	3725	HGNC:6204	protein-coding	JUN	Jun proto-oncogene, AP-1 transcription factor subunit	126.73	88.686	58.3556	15.8504	Yes	2
4278	chr19	12791486	12793315	+	chr19:12791486-12793315@+	1830	1830	ENSG00000171223	3726	HGNC:6205	protein-coding	JUNB	JunB proto-oncogene, AP-1 transcription factor subunit	158.713	197.967	72.8623	19.7991	Yes	2
4279	chr19	18279694	18281622	-	chr19:18279694-18281622@-	1929	1929	ENSG00000130522	3727	HGNC:6206	protein-coding	JUND	JunD proto-oncogene, AP-1 transcription factor subunit	145.53	108.901	76.0071	19.654	Yes	2
4458	chr8	102648784	102655725	-	chr8:102648784-102655725@-	6942	3189	ENSG00000155090	7071	HGNC:11810	protein-coding	KLF10	Kruppel like factor 10	31.1638	51.0079	15.7618	10.7609	Yes	1
4460	chr13	73686089	74133929	-	chr13:73686089-74133929@-	447841	10832	ENSG00000118922	11278	HGNC:6346	protein-coding	KLF12	Kruppel like factor 12	2.18509	6.43375	4.79107	5.16446	Yes	5
4461	chr19	1852399	1863579	-	chr19:1852399-1863579@-	11181	2901	ENSG00000129911	83855	HGNC:16857	protein-coding	KLF16	Kruppel like factor 16	14.5811	10.6808	13.5714	4.77502	Yes	3
4462	chr1	44118821	44135140	+	chr1:44118821-44135140@+	16320	3160	ENSG00000171872	128209	HGNC:18830	protein-coding	KLF17	Kruppel like factor 17	3.60915	9.52725	11.7454	18.8992	Yes	6
4463	chr19	16324826	16328685	+	chr19:16324826-16328685@+	3860	2820	ENSG00000127528	10365	HGNC:6347	protein-coding	KLF2	Kruppel like factor 2	55.8612	20.3858	25.6369	6.45224	Yes	3
4464	chr4	38664199	38701517	+	chr4:38664199-38701517@+	37319	5594	ENSG00000109787	51274	HGNC:16516	protein-coding	KLF3	Kruppel like factor 3	66.2731	56.2324	26.4216	11.2278	Yes	1
4465	chr9	107484852	107489769	-	chr9:107484852-107489769@-	4918	3038	ENSG00000136826	9314	HGNC:6348	protein-coding	KLF4	Kruppel like factor 4	19.338	16.6827	4.46942	1.48644	Yes	2
4466	chr13	73054976	73077538	+	chr13:73054976-73077538@+	22563	3532	ENSG00000102554	688	HGNC:6349	protein-coding	KLF5	Kruppel like factor 5	197.765	201.213	71.2193	14.8003	Yes	1
4467	chr10	3775996	3785209	-	chr10:3775996-3785209@-	9214	4590	ENSG00000067082	1316	HGNC:2235	protein-coding	KLF6	Kruppel like factor 6	181.552	188.892	56.3428	15.5345	Yes	1
4647	chr1	180230264	180278984	+	chr1:180230264-180278984@+	48721	5844	ENSG00000121454	89884	HGNC:21734	protein-coding	LHX4	LIM homeobox 4	1.30573	0.67328	4.98474	8.4235	Yes	6
4648	chr1	75128434	75161533	+	chr1:75128434-75161533@+	33100	2940	ENSG00000162624	431707	HGNC:28838	protein-coding	LHX8	LIM homeobox 8	1.38132	0.768395	6.62136	8.69238	Yes	6
4649	chr1	197912464	197935478	+	chr1:197912464-197935478@+	23015	7961	ENSG00000143355	56956	HGNC:14222	protein-coding	LHX9	LIM homeobox 9	1.53125	1.28558	5.38698	5.29943	Yes	6
4662	chr1	26410817	26429728	+	chr1:26410817-26429728@+	18912	3975	ENSG00000131914	79727	HGNC:15986	protein-coding	LIN28A	lin-28 homolog A	7.42518	7.28856	23.7226	28.9431	Yes	6
4663	chr6	104957107	105083332	+	chr6:104957107-105083332@+	126226	5446	ENSG00000187772	389421	HGNC:32207	protein-coding	LIN28B	lin-28 homolog B	2.07752	0.928304	3.84219	6.1316	Yes	6
4861	chr16	79593838	79600737	-	chr16:79593838-79600737@-	6900	6900	ENSG00000178573	4094	HGNC:6776	protein-coding	MAF	MAF bZIP transcription factor	7.9984	27.6469	11.1696	9.0402	Yes	5
4866	chr7	1530702	1543043	+	chr7:1530702-1543043@+	12342	3380	ENSG00000198517	7975	HGNC:6782	protein-coding	MAFK	MAF bZIP transcription factor K	29.4257	44.4144	12.6123	5.67257	Yes	1
4985	chr14	65006101	65102695	-	chr14:65006101-65102695@-	96595	3037	ENSG00000125952	4149	HGNC:6913	protein-coding	MAX	MYC associated factor X	39.4866	32.5991	13.6026	7.81219	Yes	2
4986	chr16	29806124	29811164	+	chr16:29806124-29811164@+	5041	2822	ENSG00000103495	4150	HGNC:6914	protein-coding	MAZ	MYC associated zinc finger protein	42.9177	33.2961	31.0559	8.5239	Yes	2
4998	chr13	97141834	97394120	+	chr13:97141834-97394120@+	252287	5576	ENSG00000139793	10150	HGNC:16746	protein-coding	MBNL2	muscleblind like splicing regulator 2	31.7828	62.6272	11.7752	2.98336	Yes	1
5045	chr3	169083507	169663712	-	chr3:169083507-169663712@-	580206	6625	ENSG00000085276	2122	HGNC:3498	protein-coding	MECOM	MDS1 and EVI1 complex locus	42.3332	24.8404	17.4438	9.81846	Yes	3
5069	chr15	99565417	99716488	+	chr15:99565417-99716488@+	151072	8885	ENSG00000068305	4205	HGNC:6993	protein-coding	MEF2A	myocyte enhancer factor 2A	17.5509	17.1837	6.01325	3.90778	Yes	1
5070	chr5	88717117	88904105	-	chr5:88717117-88904105@-	186989	8885	ENSG00000081189	4208	HGNC:6996	protein-coding	MEF2C	myocyte enhancer factor 2C	3.01546	4.10485	4.45385	7.14244	Yes	7
5071	chr1	156463727	156500775	-	chr1:156463727-156500775@-	37049	6088	ENSG00000116604	4209	HGNC:6997	protein-coding	MEF2D	myocyte enhancer factor 2D	25.3823	39.0498	14.7939	5.93621	Yes	1
5079	chr15	36889204	37101311	-	chr15:36889204-37101311@-	212108	6705	ENSG00000134138	4212	HGNC:7001	protein-coding	MEIS2	Meis homeobox 2	14.8523	7.47545	7.53127	4.99258	Yes	4
5080	chr19	47403124	47422233	-	chr19:47403124-47422233@-	19110	2204	ENSG00000105419	56917	HGNC:29537	protein-coding	MEIS3	Meis homeobox 3	1.32862	11.27	3.13877	4.18503	Yes	5
5214	chr17	2384073	2401060	-	chr17:2384073-2401060@-	16988	4925	ENSG00000070444	4335	HGNC:7188	protein-coding	MNT	MAX network transcriptional repressor	15.268	17.4977	10.9073	4.40085	Yes	2
5215	chr7	157004854	157010663	-	chr7:157004854-157010663@-	5810	2623	ENSG00000130675	3110	HGNC:4979	protein-coding	MNX1	motor neuron and pancreas homeobox 1	5.97163	4.58035	4.51911	1.38812	Yes	4
5359	chr4	4859665	4863936	+	chr4:4859665-4863936@+	4272	1940	ENSG00000163132	4487	HGNC:7391	protein-coding	MSX1	msh homeobox 1	22.2195	57.3241	73.0322	64.4954	Yes	7
5374	chr1	93079283	93139076	+	chr1:93079283-93139076@+	59794	4075	ENSG00000143033	22823	HGNC:29535	protein-coding	MTF2	metal response element binding transcription factor 2	7.21449	9.40149	3.28003	2.18334	Yes	2
5429	chr4	2247432	2262109	-	chr4:2247432-2262109@-	14678	3871	ENSG00000123933	10608	HGNC:13906	protein-coding	MXD4	MAX dimerization protein 4	7.40608	4.80348	7.33305	1.56395	Yes	3
5430	chr10	110207605	110287365	+	chr10:110207605-110287365@+	79761	3843	ENSG00000119950	4601	HGNC:7534	protein-coding	MXI1	MAX interactor 1, dimerization protein	8.63922	15.077	3.36298	1.59285	Yes	2
5435	chr8	66562175	66613218	-	chr8:66562175-66613218@-	51044	5161	ENSG00000185697	4603	HGNC:7547	protein-coding	MYBL1	MYB proto-oncogene like 1	2.2001	3.8198	4.84973	7.85231	Yes	7
5496	chr1	58654743	58700062	-	chr1:58654743-58700062@-	45320	7751	ENSG00000162601	114803	HGNC:29401	protein-coding	MYSM1	Myb like, SWIRM and MPN domains 1	6.91321	8.4721	13.5224	14.2043	Yes	7
5497	chr2	1789113	2331275	-	chr2:1789113-2331275@-	542163	8258	ENSG00000186487	23040	HGNC:7623	protein-coding	MYT1L	myelin transcription factor 1 like	4.68685	4.56013	16.4889	22.8035	Yes	6
5530	chr12	7789402	7799146	+	chr12:7789402-7799146@+	9745	5182	ENSG00000111704	79923	HGNC:20857	protein-coding	NANOG	Nanog homeobox	10.0763	7.70378	31.3215	32.1419	Yes	6
5591	chr8	70109782	70404217	-	chr8:70109782-70404217@-	294436	8815	ENSG00000140396	10499	HGNC:7669	protein-coding	NCOA2	nuclear receptor coactivator 2	22.4244	17.8366	6.86975	5.17556	Yes	1
5683	chr2	181668295	181680517	-	chr2:181668295-181680517@-	12223	6556	ENSG00000162992	4760	HGNC:7762	protein-coding	NEUROD1	neuronal differentiation 1	7.90699	18.8864	19.4512	11.222	Yes	7
5684	chr17	39603768	39607920	-	chr17:39603768-39607920@-	4153	3030	ENSG00000171532	4761	HGNC:7763	protein-coding	NEUROD2	neuronal differentiation 2	50.8731	94.6204	136.592	76.6087	Yes	7
5685	chr12	55019974	55030017	+	chr12:55019974-55030017@+	10044	3927	ENSG00000123307	58158	HGNC:13802	protein-coding	NEUROD4	neuronal differentiation 4	1.93318	1.04243	7.12768	10.7003	Yes	6
5690	chr16	69565966	69704654	+	chr16:69565966-69704654@+	138689	13675	ENSG00000102908	10725	HGNC:7774	protein-coding	NFAT5	nuclear factor of activated T cells 5	12.502	22.2267	3.00833	1.23256	Yes	1
5695	chr17	48048359	48061545	+	chr17:48048359-48061545@+	13187	4839	ENSG00000082641	4779	HGNC:7781	protein-coding	NFE2L1	nuclear factor, erythroid 2 like 1	64.9718	84.8002	35.6534	15.767	Yes	2
5696	chr2	177230303	177265131	-	chr2:177230303-177265131@-	34829	3584	ENSG00000116044	4780	HGNC:7782	protein-coding	NFE2L2	nuclear factor, erythroid 2 like 2	44.9996	50.758	14.2171	8.19378	Yes	1
5699	chr9	14081843	14532077	-	chr9:14081843-14532077@-	450235	10588	ENSG00000147862	4781	HGNC:7785	protein-coding	NFIB	nuclear factor I B	32.9816	21.3672	15.884	9.75634	Yes	3
5700	chr19	3359630	3469217	+	chr19:3359630-3469217@+	109588	8085	ENSG00000141905	4782	HGNC:7786	protein-coding	NFIC	nuclear factor I C	41.9651	44.0707	23.932	12.6079	Yes	2
5702	chr19	12995475	13098796	+	chr19:12995475-13098796@+	103322	6465	ENSG00000008441	4784	HGNC:7788	protein-coding	NFIX	nuclear factor I X	35.5155	32.8585	17.1736	5.74229	Yes	2
5704	chr10	102394110	102402529	+	chr10:102394110-102402529@+	8420	3776	ENSG00000077150	4791	HGNC:7795	protein-coding	NFKB2	nuclear factor kappa B subunit 2	13.6959	14.1475	6.71096	2.82426	Yes	3
5716	chr1	115836377	115841126	-	chr1:115836377-115841126@-	4750	2671	ENSG00000177551	4808	HGNC:7818	protein-coding	NHLH2	nescient helix-loop-helix 2	3.82387	3.21254	14.7454	18.8633	Yes	6
5752	chr10	124445243	124450035	-	chr10:124445243-124450035@-	4793	3211	ENSG00000229544	390010	HGNC:31652	protein-coding	NKX1-2	NK1 homeobox 2	1.42059	0.597404	5.78931	13.1584	Yes	6
5768	chr17	51165536	51171744	+	chr17:51165536-51171744@+	6209	1004	ENSG00000243678	4831	HGNC:7850	protein-coding	NME2	NME/NM23 nucleoside diphosphate kinase 2	136.469	119.516	70.5399	11.7615	Yes	2
5811	chr2	73202574	73212513	+	chr2:73202574-73212513@+	9940	2433	ENSG00000214513	344022	HGNC:31839	protein-coding	NOTO	notochord homeobox	3.1263	2.20913	9.86506	18.5165	Yes	6
5818	chr2	100820139	100996829	+	chr2:100820139-100996829@+	176691	4020	ENSG00000170485	4862	HGNC:7895	protein-coding	NPAS2	neuronal PAS domain protein 2	18.8716	24.5584	5.8234	2.05165	Yes	2
5819	chr14	32938879	33804173	+	chr14:32938879-33804173@+	865295	6355	ENSG00000151322	64067	HGNC:19311	protein-coding	NPAS3	neuronal PAS domain protein 3	1.2948	2.83208	3.7311	4.95312	Yes	7
5844	chr3	23945286	23980617	+	chr3:23945286-23980617@+	35332	5471	ENSG00000174738	9975	HGNC:7963	protein-coding	NR1D2	nuclear receptor subfamily 1 group D member 2	18.0011	13.7032	4.1795	1.6796	Yes	2
5845	chr19	50376457	50383388	+	chr19:50376457-50383388@+	6932	2416	ENSG00000131408	7376	HGNC:7965	protein-coding	NR1H2	nuclear receptor subfamily 1 group H member 2	19.3375	22.8593	11.526	8.53028	Yes	3
5846	chr11	47248300	47269033	+	chr11:47248300-47269033@+	20734	2268	ENSG00000025434	10062	HGNC:7966	protein-coding	NR1H3	nuclear receptor subfamily 1 group H member 3	7.40737	6.96139	2.62015	3.54187	Yes	3
5847	chr12	100473866	100564414	+	chr12:100473866-100564414@+	90549	3048	ENSG00000012504	9971	HGNC:7967	protein-coding	NR1H4	nuclear receptor subfamily 1 group H member 4	4.98222	3.63001	10.0526	15.3724	Yes	6
5852	chr5	93583222	93594611	+	chr5:93583222-93594611@+	11390	3843	ENSG00000175745	7025	HGNC:7975	protein-coding	NR2F1	nuclear receptor subfamily 2 group F member 1	5.30672	18.6393	9.71913	10.4557	Yes	5
5854	chr19	17231883	17245919	-	chr19:17231883-17245919@-	14037	2383	ENSG00000160113	2063	HGNC:7977	protein-coding	NR2F6	nuclear receptor subfamily 2 group F member 6	21.2517	14.2339	15.0967	3.98358	Yes	3
6011	chr15	52755053	52790336	-	chr15:52755053-52790336@-	35284	4641	ENSG00000169856	3175	HGNC:8138	protein-coding	ONECUT1	one cut homeobox 1	52.1057	13.3457	30.2949	36.6378	Yes	8
6012	chr18	57435374	57491298	+	chr18:57435374-57491298@+	55925	16433	ENSG00000119547	9480	HGNC:8139	protein-coding	ONECUT2	one cut homeobox 2	54.3983	22.5378	19.59	7.46747	Yes	3
6146	chr20	18024152	18059188	-	chr20:18024152-18059188@-	35037	1893	ENSG00000125850	58495	HGNC:15804	protein-coding	OVOL2	ovo like zinc finger 2	9.60926	1.77048	6.55976	1.39744	Yes	4
6163	chr12	56104559	56113910	+	chr12:56104559-56113910@+	9352	2386	ENSG00000170515	5036	HGNC:8550	protein-coding	PA2G4	proliferation-associated 2G4	46.186	49.1473	16.6951	13.0337	Yes	2
6237	chr22	31325804	31346346	-	chr22:31325804-31346346@-	20543	4900	ENSG00000100105	23598	HGNC:13071	protein-coding	PATZ1	POZ/BTB and AT hook containing zinc finger 1	7.32943	5.6717	5.25581	3.13096	Yes	3
6239	chr20	21705664	21718481	+	chr20:21705664-21718481@+	12818	5342	ENSG00000125813	5075	HGNC:8615	protein-coding	PAX1	paired box 1	2.72643	1.62201	7.20277	8.83733	Yes	6
6241	chr9	36833269	37034268	-	chr9:36833269-37034268@-	201000	8761	ENSG00000196092	5079	HGNC:8619	protein-coding	PAX5	paired box 5	5.19546	3.85658	10.8	13.269	Yes	6
6242	chr11	31789026	31817961	-	chr11:31789026-31817961@-	28936	6657	ENSG00000007372	5080	HGNC:8620	protein-coding	PAX6	paired box 6	2.1799	4.75155	4.17227	6.41434	Yes	7
6243	chr1	18630846	18748866	+	chr1:18630846-18748866@+	118021	6473	ENSG00000009709	5081	HGNC:8621	protein-coding	PAX7	paired box 7	1.27779	0.441038	6.17612	7.68627	Yes	6
6244	chr2	113215997	113278921	-	chr2:113215997-113278921@-	62925	4055	ENSG00000125618	7849	HGNC:8622	protein-coding	PAX8	paired box 8	4.19229	16.2651	9.7468	6.44291	Yes	7
6249	chr1	164559184	164886047	+	chr1:164559184-164886047@+	326864	8593	ENSG00000185630	5087	HGNC:8632	protein-coding	PBX1	PBX homeobox 1	16.3748	17.868	7.07141	2.71376	Yes	1
6391	chr13	27920000	27926313	+	chr13:27920000-27926313@+	6314	2603	ENSG00000139515	3651	HGNC:6107	protein-coding	PDX1	pancreatic and duodenal homeobox 1	43.313	13.5265	22.8633	7.33793	Yes	4
6406	chr19	56810082	56840726	-	chr19:56810082-56840726@-	30645	11593	ENSG00000198300	5178	HGNC:8826	protein-coding	PEG3	paternally expressed 3	1.2814	1.64905	4.77881	6.17646	Yes	6
6459	chr11	101029624	101129813	-	chr11:101029624-101129813@-	100190	13037	ENSG00000082175	5241	HGNC:8910	protein-coding	PGR	progesterone receptor	1.47773	1.68421	3.34254	5.67673	Yes	6
6546	chr19	9835318	9849689	+	chr19:9835318-9849689@+	14372	1062	ENSG00000127445	5300	HGNC:8988	protein-coding	PIN1	peptidylprolyl cis/trans isomerase, NIMA-interacting 1	20.1116	15.7051	4.26903	0.300287	Yes	2
6674	chr3	146515180	146544607	-	chr3:146515180-146544607@-	29428	1976	ENSG00000188313	5359	HGNC:9092	protein-coding	PLSCR1	phospholipid scramblase 1	46.5176	54.5059	5.59661	0.887159	Yes	1
6781	chr11	111352255	111379275	-	chr11:111352255-111379275@-	27021	2875	ENSG00000110777	5450	HGNC:9211	protein-coding	POU2AF1	POU class 2 homeobox associating factor 1	16.4151	7.60337	25.3342	34.7178	Yes	8
6784	chr6	98834574	98839458	+	chr6:98834574-98839458@+	4885	4885	ENSG00000184486	5454	HGNC:9215	protein-coding	POU3F2	POU class 3 homeobox 2	1.78171	0.795286	5.35614	9.37228	Yes	6
6785	chr2	104854115	104858574	+	chr2:104854115-104858574@+	4460	4460	ENSG00000198914	5455	HGNC:9216	protein-coding	POU3F3	POU class 3 homeobox 3	2.27591	2.70403	12.3465	10.2775	Yes	6
6787	chr8	127415825	127417210	+	chr8:127415825-127417210@+	1386	1386	ENSG00000212993	5462	HGNC:9223	protein-coding	POU5F1B	POU class 5 homeobox 1B	13.1853	10.6233	42.5015	57.4273	Yes	6
6788	chr5	93733220	93741600	-	chr5:93733220-93741600@-	8381	8381	ENSG00000248483	134187	HGNC:26367	protein-coding	POU5F2	POU domain class 5, transcription factor 2	11.3715	9.80425	16.9698	23.4142	Yes	6
6887	chr1	3069203	3438621	+	chr1:3069203-3438621@+	369419	8698	ENSG00000142611	63976	HGNC:14000	protein-coding	PRDM16	PR/SET domain 16	8.99545	2.55557	4.70678	3.70131	Yes	4
6890	chr4	120691915	120922726	-	chr4:120691915-120922726@-	230812	5240	ENSG00000138738	11107	HGNC:9349	protein-coding	PRDM5	PR/SET domain 5	5.9113	5.45379	18.2297	23.8468	Yes	6
6891	chr5	123089241	123194266	+	chr5:123089241-123194266@+	105026	9147	ENSG00000061455	93166	HGNC:9350	protein-coding	PRDM6	PR/SET domain 6	1.36731	2.32457	4.11208	5.96295	Yes	6
6892	chr5	23507155	23528093	+	chr5:23507155-23528093@+	20939	3366	ENSG00000164256	56979	HGNC:13994	protein-coding	PRDM9	PR/SET domain 9	2.49283	1.09999	7.72668	14.0058	Yes	6
6899	chr2	27130756	27134636	-	chr2:27130756-27134636@-	3881	2153	ENSG00000138073	10113	HGNC:9356	protein-coding	PREB	prolactin regulatory element binding	7.49811	4.79989	7.05136	0.514574	Yes	3
6985	chr1	170664131	170739421	+	chr1:170664131-170739421@+	75291	4133	ENSG00000116132	5396	HGNC:9142	protein-coding	PRRX1	paired related homeobox 1	8.54058	31.8999	22.0477	32.3188	Yes	7
7236	chr11	36510353	36579762	+	chr11:36510353-36579762@+	69410	7047	ENSG00000166349	5896	HGNC:9831	protein-coding	RAG1	recombination activating 1	1.28898	1.3515	5.8379	8.19923	Yes	6
7272	chr17	40309180	40357643	+	chr17:40309180-40357643@+	48464	4181	ENSG00000131759	5914	HGNC:9864	protein-coding	RARA	retinoic acid receptor alpha	9.84724	8.76559	5.45155	1.89838	Yes	2
7273	chr12	53210569	53232209	-	chr12:53210569-53232209@-	21641	3330	ENSG00000172819	5916	HGNC:9866	protein-coding	RARG	retinoic acid receptor gamma	12.4977	8.31573	7.73522	4.12188	Yes	3
7306	chr20	408299	432139	+	chr20:408299-432139@+	23841	4054	ENSG00000125826	10616	HGNC:15864	protein-coding	RBCK1	RANBP2-type and C3HC4-type zinc finger containing 1	11.2619	7.10656	5.26176	2.64122	Yes	3
7385	chr11	65653601	65662916	-	chr11:65653601-65662916@-	9316	2517	ENSG00000173039	5970	HGNC:9955	protein-coding	RELA	RELA proto-oncogene, NF-kB subunit	22.0782	19.6909	15.7885	5.95975	Yes	3
7390	chr7	150368096	150374039	+	chr7:150368096-150374039@+	5944	3570	ENSG00000214022	29803	HGNC:17922	protein-coding	REPIN1	replication initiator 1	21.7461	14.4218	13.3402	5.64135	Yes	3
7412	chr19	13961530	14006320	-	chr19:13961530-14006320@-	44791	4375	ENSG00000132005	5989	HGNC:9982	protein-coding	RFX1	regulatory factor X1	5.52806	3.84591	3.62492	2.15603	Yes	3
7563	chr9	74497335	74693177	+	chr9:74497335-74693177@+	195843	9687	ENSG00000198963	6096	HGNC:10259	protein-coding	RORB	RAR related orphan receptor B	1.94951	1.76868	4.97835	9.0994	Yes	6
7731	chr21	34787801	35049302	-	chr21:34787801-35049302@-	261502	7992	ENSG00000159216	861	HGNC:10471	protein-coding	RUNX1	RUNX family transcription factor 1	39.6209	68.8362	22.5573	11.1514	Yes	1
7739	chr9	134326455	134440585	+	chr9:134326455-134440585@+	114131	7339	ENSG00000186350	6256	HGNC:10477	protein-coding	RXRA	retinoid X receptor alpha	7.92573	8.28984	3.91354	2.96728	Yes	3
7758	chr19	5623083	5668478	+	chr19:5623083-5668478@+	45396	3064	ENSG00000160633	6294	HGNC:10520	protein-coding	SAFB	scaffold attachment factor B	46.2025	54.2842	21.1148	6.28896	Yes	2
7759	chr19	5586999	5622776	-	chr19:5586999-5622776@-	35778	3167	ENSG00000130254	9667	HGNC:21605	protein-coding	SAFB2	scaffold attachment factor B2	33.3136	22.7326	16.1612	3.78331	Yes	2
7760	chr14	21521080	21537121	-	chr14:21521080-21537121@-	16042	5134	ENSG00000165821	6297	HGNC:10526	protein-coding	SALL2	spalt like transcription factor 2	1.88291	1.66062	3.51726	8.33333	Yes	6
8104	chr6	100385009	100464921	-	chr6:100385009-100464921@-	79913	8489	ENSG00000112246	6492	HGNC:10882	protein-coding	SIM1	SIM bHLH transcription factor 1	4.59394	2.21358	7.68667	13.9102	Yes	6
8116	chr2	44941702	44946071	+	chr2:44941702-44946071@+	4370	2713	ENSG00000138083	6496	HGNC:10889	protein-coding	SIX3	SIX homeobox 3	12.4556	7.35004	9.99227	9.02011	Yes	8
8122	chr1	2228319	2310213	+	chr1:2228319-2310213@+	81895	6083	ENSG00000157933	6497	HGNC:10896	protein-coding	SKI	SKI proto-oncogene	20.9599	33.7899	14.5661	5.68957	Yes	2
8124	chr3	170357715	170396849	+	chr3:170357715-170396849@+	39135	7245	ENSG00000136603	6498	HGNC:10897	protein-coding	SKIL	SKI like proto-oncogene	57.6791	89.4352	20.5107	9.39859	Yes	1
8358	chr15	67065602	67195169	+	chr15:67065602-67195169@+	129568	6820	ENSG00000166949	4088	HGNC:6769	protein-coding	SMAD3	SMAD family member 3	64.096	39.699	27.8391	13.3731	Yes	3
8363	chr13	36844831	36920238	-	chr13:36844831-36920238@-	75408	5584	ENSG00000120693	4093	HGNC:6774	protein-coding	SMAD9	SMAD family member 9	5.56114	4.36262	16.2103	19.1747	Yes	6
8420	chr8	48917598	48921429	-	chr8:48917598-48921429@-	3832	2180	ENSG00000019549	6591	HGNC:11094	protein-coding	SNAI2	snail family transcriptional repressor 2	6.13337	35.5363	17.3443	19.7734	Yes	5
8426	chr9	136375569	136398437	-	chr9:136375569-136398437@-	22869	4658	ENSG00000165684	6621	HGNC:11137	protein-coding	SNAPC4	small nuclear RNA activating complex polypeptide 4	5.92985	3.70752	7.17515	4.88031	Yes	3
8489	chr21	33543038	33577481	+	chr21:33543038-33577481@+	34444	10785	ENSG00000159140	6651	HGNC:11183	protein-coding	SON	SON DNA and RNA binding protein	55.4631	55.7094	21.9603	10.8211	Yes	2
8503	chr2	5692384	5701385	+	chr2:5692384-5701385@+	9002	9002	ENSG00000176887	6664	HGNC:11191	protein-coding	SOX11	SRY-box transcription factor 11	1.71232	2.25212	4.87324	6.68107	Yes	6
8505	chr1	204073115	204127743	+	chr1:204073115-204127743@+	54629	4076	ENSG00000143842	9580	HGNC:11192	protein-coding	SOX13	SRY-box transcription factor 13	14.0942	14.8473	10.9838	4.23726	Yes	3
8506	chr6	21593751	21598619	+	chr6:21593751-21598619@+	4869	4869	ENSG00000124766	6659	HGNC:11200	protein-coding	SOX4	SRY-box transcription factor 4	63.6649	95.2226	40.9264	21.3343	Yes	1
8509	chr17	72121020	72126416	+	chr17:72121020-72126416@+	5397	3931	ENSG00000125398	6662	HGNC:11204	protein-coding	SOX9	SRY-box transcription factor 9	109.856	213.424	45.1171	12.9364	Yes	1
8510	chr12	53380176	53416446	+	chr12:53380176-53416446@+	36271	7721	ENSG00000185591	6667	HGNC:11205	protein-coding	SP1	Sp1 transcription factor	62.073	52.5834	25.692	15.1829	Yes	2
8518	chr17	47844908	47855697	-	chr17:47844908-47855697@-	10790	3868	ENSG00000189120	80320	HGNC:14530	protein-coding	SP6	Sp6 transcription factor	2.18604	4.00558	6.83304	11.8869	Yes	6
8562	chr19	50418938	50431314	+	chr19:50418938-50431314@+	12377	3792	ENSG00000269404	6689	HGNC:11242	protein-coding	SPIB	Spi-B transcription factor	14.9989	11.7312	36.7916	51.5823	Yes	6
8622	chr17	17811334	17836986	-	chr17:17811334-17836986@-	25653	5014	ENSG00000072310	6720	HGNC:11289	protein-coding	SREBF1	sterol regulatory element binding transcription factor 1	6.71725	2.16104	2.20416	1.0017	Yes	3
8623	chr22	41833105	41907305	+	chr22:41833105-41907305@+	74201	5757	ENSG00000198911	6721	HGNC:11290	protein-coding	SREBF2	sterol regulatory element binding transcription factor 2	34.4986	28.4088	13.2209	4.57275	Yes	3
8626	chr6	43171269	43181506	+	chr6:43171269-43181506@+	10238	4287	ENSG00000112658	6722	HGNC:11291	protein-coding	SRF	serum response factor	20.0805	15.3724	13.7128	7.93876	Yes	3
8689	chr8	52110838	52409879	-	chr8:52110838-52409879@-	299042	13398	ENSG00000147488	9705	HGNC:18695	protein-coding	ST18	ST18 C2H2C-type zinc finger transcription factor	0.821575	0.603862	1.445	3.54441	Yes	6
8724	chr17	42313324	42388442	-	chr17:42313324-42388442@-	75119	4936	ENSG00000168610	6774	HGNC:11364	protein-coding	STAT3	signal transducer and activator of transcription 3	83.8777	67.7728	32.3931	15.344	Yes	2
8725	chr2	191029576	191151596	-	chr2:191029576-191151596@-	122021	2823	ENSG00000138378	6775	HGNC:11365	protein-coding	STAT4	signal transducer and activator of transcription 4	5.22448	0.680327	9.44411	13.1326	Yes	6
8728	chr12	57095408	57111362	-	chr12:57095408-57111362@-	15955	4195	ENSG00000166888	6778	HGNC:11368	protein-coding	STAT6	signal transducer and activator of transcription 6	26.0324	18.1069	10.3625	2.61302	Yes	2
8917	chr1	47216290	47232335	-	chr1:47216290-47232335@-	16046	5103	ENSG00000162367	6886	HGNC:11556	protein-coding	TAL1	TAL bHLH transcription factor 1, erythroid differentiation factor	1.3532	0.843573	5.02171	9.37405	Yes	6
8974	chr17	61452422	61485110	+	chr17:61452422-61485110@+	32689	3394	ENSG00000121075	9496	HGNC:11603	protein-coding	TBX4	T-box transcription factor 4	2.76149	1.71039	9.73721	11.9281	Yes	6
8975	chr12	114353911	114408442	-	chr12:114353911-114408442@-	54532	4362	ENSG00000089225	6910	HGNC:11604	protein-coding	TBX5	T-box transcription factor 5	1.84758	1.3227	4.38317	8.65728	Yes	6
8976	chr16	30085793	30091924	-	chr16:30085793-30091924@-	6132	1843	ENSG00000149922	6911	HGNC:11605	protein-coding	TBX6	T-box transcription factor 6	18.6258	14.719	44.1719	44.8014	Yes	6
8988	chr15	56918090	57291310	+	chr15:56918090-57291310@+	373221	7711	ENSG00000140262	6938	HGNC:11623	protein-coding	TCF12	transcription factor 12	15.5727	18.2032	7.22918	5.01524	Yes	1
8989	chr6	133889113	133895537	+	chr6:133889113-133895537@+	6425	3663	ENSG00000118526	6943	HGNC:11632	protein-coding	TCF21	transcription factor 21	3.99541	7.4977	10.4491	13.9389	Yes	7
8990	chr2	27149004	27156974	+	chr2:27149004-27156974@+	7971	4882	ENSG00000163792	150921	HGNC:18602	protein-coding	TCF23	transcription factor 23	11.8768	10.1093	30.8687	44.0648	Yes	6
8992	chr19	1609292	1652615	-	chr19:1609292-1652615@-	43324	4962	ENSG00000071564	6929	HGNC:11633	protein-coding	TCF3	transcription factor 3	11.4341	7.48549	4.5491	1.17653	Yes	2
8993	chr18	55222185	55635957	-	chr18:55222185-55635957@-	413773	10701	ENSG00000196628	6925	HGNC:11634	protein-coding	TCF4	transcription factor 4	2.86538	11.5348	6.13744	8.14757	Yes	5
8995	chr10	112950247	113167678	+	chr10:112950247-113167678@+	217432	5296	ENSG00000148737	6934	HGNC:11641	protein-coding	TCF7L2	transcription factor 7 like 2	70.4853	46.3557	19.4527	6.86652	Yes	1
9025	chr6	35473597	35497079	-	chr6:35473597-35497079@-	23483	2986	ENSG00000007866	7005	HGNC:11716	protein-coding	TEAD3	TEA domain transcription factor 3	26.4897	28.909	10.534	4.81057	Yes	2
9066	chr12	51093656	51173135	-	chr12:51093656-51173135@-	79480	3807	ENSG00000135457	7024	HGNC:11748	protein-coding	TFCP2	transcription factor CP2	20.1235	15.251	13.6147	8.6461	Yes	3
9068	chr13	113584688	113641473	+	chr13:113584688-113641473@+	56786	2682	ENSG00000198176	7027	HGNC:11749	protein-coding	TFDP1	transcription factor Dp-1	21.6255	20.1019	11.6448	3.7126	Yes	3
9071	chr7	115935152	116030763	-	chr7:115935152-116030763@-	95612	6771	ENSG00000105967	22797	HGNC:11754	protein-coding	TFEC	transcription factor EC	2.18756	3.76126	4.47473	9.32996	Yes	7
9096	chr16	67842320	67844195	+	chr16:67842320-67844195@+	1876	1876	ENSG00000168286	57215	HGNC:23194	protein-coding	THAP11	THAP domain containing 11	10.6226	11.2615	5.86606	4.61906	Yes	3
9099	chr2	241584405	241637158	-	chr2:241584405-241637158@-	52754	2157	ENSG00000176946	51078	HGNC:23187	protein-coding	THAP4	THAP domain containing 4	16.386	16.848	11.8433	5.90445	Yes	3
9116	chr17	40062193	40093867	+	chr17:40062193-40093867@+	31675	6311	ENSG00000126351	7067	HGNC:11796	protein-coding	THRA	thyroid hormone receptor alpha	22.2215	11.1518	13.7391	5.96232	Yes	3
9137	chr2	232543883	232550557	-	chr2:232543883-232550557@-	6675	6675	ENSG00000221944	200765	HGNC:14523	protein-coding	TIGD1	tigger transposable element derived 1	34.957	22.1159	84.1711	140.006	Yes	6
9140	chr5	149993118	150000654	-	chr5:149993118-150000654@-	7537	4039	ENSG00000164296	81789	HGNC:18332	protein-coding	TIGD6	tigger transposable element derived 6	4.19473	2.96738	5.05351	8.42682	Yes	8
9141	chr16	3298808	3305430	-	chr16:3298808-3305430@-	6623	3421	ENSG00000140993	91151	HGNC:18331	protein-coding	TIGD7	tigger transposable element derived 7	3.43912	5.64205	8.21722	11.0585	Yes	7
9457	chr3	189596746	189897276	+	chr3:189596746-189897276@+	300531	7061	ENSG00000073282	8626	HGNC:15979	protein-coding	TP63	tumor protein p63	4.10256	3.36186	4.62122	10.1697	Yes	7
9599	chr13	44432143	44576565	-	chr13:44432143-44576565@-	144423	6748	ENSG00000102804	8848	HGNC:16826	protein-coding	TSC22D1	TSC22 domain family member 1	41.6529	50.3259	22.3723	14.4834	Yes	2
9610	chr19	31149876	31349436	-	chr19:31149876-31349436@-	199561	7624	ENSG00000121297	57616	HGNC:30700	protein-coding	TSHZ3	teashirt zinc finger homeobox 3	1.46788	2.51337	4.79891	4.70121	Yes	7
9801	chr3	33388336	33440405	-	chr3:33388336-33440405@-	52070	4175	ENSG00000153560	7342	HGNC:12507	protein-coding	UBP1	upstream binding protein 1	13.8129	14.3128	5.59181	1.77213	Yes	2
9890	chr19	35268962	35279821	+	chr19:35268962-35279821@+	10860	1746	ENSG00000105698	7392	HGNC:12594	protein-coding	USF2	upstream transcription factor 2, c-fos interacting	24.6945	52.641	5.92799	3.22233	Yes	2
9988	chr17	57971552	57988254	-	chr17:57971552-57988254@-	16703	4842	ENSG00000136451	7716	HGNC:12949	protein-coding	VEZF1	vascular endothelial zinc finger 1	16.7944	14.3583	10.4561	3.96296	Yes	3
10144	chr22	28794560	28800569	-	chr22:28794560-28800569@-	6010	1817	ENSG00000100219	7494	HGNC:12801	protein-coding	XBP1	X-box binding protein 1	137.991	77.7479	40.645	19.7967	Yes	2
10176	chr1	42682418	42703805	+	chr1:42682418-42703805@+	21388	3209	ENSG00000065978	4904	HGNC:8014	protein-coding	YBX1	Y-box binding protein 1	28.3967	31.3154	13.1762	9.47762	Yes	3
10177	chr12	10699089	10723323	-	chr12:10699089-10723323@-	24235	1931	ENSG00000060138	8531	HGNC:2428	protein-coding	YBX3	Y-box binding protein 3	58.4641	52.4392	23.6103	3.50687	Yes	2
10208	chr3	111592900	111595346	-	chr3:111592900-111595346@-	2447	2214	ENSG00000177494	79413	HGNC:20710	protein-coding	ZBED2	zinc finger BED-type containing 2	5.30645	13.0464	12.9358	15.467	Yes	7
10209	chr5	77072072	77087285	-	chr5:77072072-77087285@-	15214	7446	ENSG00000132846	84327	HGNC:20711	protein-coding	ZBED3	zinc finger BED-type containing 3	5.29277	4.14709	8.76889	13.7767	Yes	6
10212	chr1	203797523	203801074	+	chr1:203797523-203801074@+	3552	3552	ENSG00000257315	100381270	HGNC:33273	protein-coding	ZBED6	zinc finger BED-type containing 6	139.598	144.023	51.5354	30.5281	Yes	2
10222	chr3	114314500	115147288	-	chr3:114314500-115147288@-	832789	28505	ENSG00000181722	26137	HGNC:13503	protein-coding	ZBTB20	zinc finger and BTB domain containing 20	25.1692	40.9558	13.3631	8.86685	Yes	1
10231	chr3	141324186	141449792	+	chr3:141324186-141449792@+	125607	11108	ENSG00000177311	253461	HGNC:26636	protein-coding	ZBTB38	zinc finger and BTB domain containing 38	20.0725	36.629	9.37516	6.11919	Yes	1
10235	chr14	104800554	104804712	+	chr14:104800554-104804712@+	4159	3759	ENSG00000179627	100128927	HGNC:32550	protein-coding	ZBTB42	zinc finger and BTB domain containing 42	5.53567	4.14578	5.36154	3.9312	Yes	4
10243	chr19	4043303	4066899	-	chr19:4043303-4066899@-	23597	6537	ENSG00000178951	51341	HGNC:18078	protein-coding	ZBTB7A	zinc finger and BTB domain containing 7A	64.0076	60.621	31.1798	9.55597	Yes	2
10244	chr1	155002649	155018523	+	chr1:155002649-155018523@+	15875	3963	ENSG00000160685	51043	HGNC:18668	protein-coding	ZBTB7B	zinc finger and BTB domain containing 7B	30.1911	25.6029	16.67	4.69295	Yes	2
10245	chr18	48026672	48412585	-	chr18:48026672-48412585@-	385914	8406	ENSG00000184828	201501	HGNC:31700	protein-coding	ZBTB7C	zinc finger and BTB domain containing 7C	7.24208	3.42074	4.85407	4.64131	Yes	8
10246	chr1	32539427	32605941	+	chr1:32539427-32605941@+	66515	7077	ENSG00000160062	653121	HGNC:24172	protein-coding	ZBTB8A	zinc finger and BTB domain containing 8A	20.2648	17.9106	46.9615	59.7757	Yes	6
10247	chr1	32465072	32496686	+	chr1:32465072-32496686@+	31615	12831	ENSG00000273274	728116	HGNC:37057	protein-coding	ZBTB8B	zinc finger and BTB domain containing 8B	9.09032	8.78043	25.2851	37.4111	Yes	6
10293	chr10	31318417	31529804	+	chr10:31318417-31529804@+	211388	8115	ENSG00000148516	6935	HGNC:11642	protein-coding	ZEB1	zinc finger E-box binding homeobox 1	8.18441	35.382	12.5608	10.1328	Yes	5
10294	chr2	144384081	144520119	-	chr2:144384081-144520119@-	136039	11678	ENSG00000169554	9839	HGNC:14881	protein-coding	ZEB2	zinc finger E-box binding homeobox 2	3.47757	9.30035	5.26625	5.93941	Yes	5
10303	chr8	76681247	76867281	+	chr8:76681247-76867281@+	186035	13987	ENSG00000091656	79776	HGNC:30939	protein-coding	ZFHX4	zinc finger homeobox 4	1.9277	5.22329	6.33194	7.88457	Yes	7
10304	chr19	36334453	36379201	-	chr19:36334453-36379201@-	44749	7494	ENSG00000142065	57677	HGNC:29312	protein-coding	ZFP14	ZFP14 zinc finger protein	14.7997	13.7134	30.1827	36.6947	Yes	6
10305	chr19	56538948	56556808	+	chr19:56538948-56556808@+	17861	6624	ENSG00000196867	140612	HGNC:17801	protein-coding	ZFP28	ZFP28 zinc finger protein	2.95276	1.13856	7.00525	8.08248	Yes	6
10313	chr4	187995771	188005046	+	chr4:187995771-188005046@+	9276	2647	ENSG00000179059	132625	HGNC:30949	protein-coding	ZFP42	ZFP42 zinc finger protein	7.36899	5.28349	23.3249	30.987	Yes	6
10316	chr19	36383120	36418644	-	chr19:36383120-36418644@-	35525	7280	ENSG00000181007	284406	HGNC:28682	protein-coding	ZFP82	ZFP82 zinc finger protein	3.80921	3.21921	13.4923	14.9506	Yes	6
10318	chr11	58579063	58621550	+	chr11:58579063-58621550@+	42488	5776	ENSG00000186660	80829	HGNC:14983	protein-coding	ZFP91	ZFP91 zinc finger protein, atypical E3 ubiquitin ligase	32.8986	44.6351	13.8158	5.26758	Yes	1
10320	chr16	88453280	88537031	+	chr16:88453280-88537031@+	83752	5432	ENSG00000179588	161882	HGNC:19762	protein-coding	ZFPM1	zinc finger protein, FOG family member 1	22.4087	4.33463	11.6171	5.08636	Yes	4
10321	chr8	105318438	105804539	+	chr8:105318438-105804539@+	486102	5173	ENSG00000169946	23414	HGNC:16700	protein-coding	ZFPM2	zinc finger protein, FOG family member 2	1.31028	4.80474	3.29231	5.86951	Yes	5
10333	chr20	63707442	63736142	+	chr20:63707442-63736142@+	28701	2115	ENSG00000197114	84619	HGNC:15948	protein-coding	ZGPAT	zinc finger CCCH-type and G-patch domain containing	11.5588	9.70004	15.8483	3.03303	Yes	4
10335	chr8	122781655	122974510	+	chr8:122781655-122974510@+	192856	4516	ENSG00000178764	22882	HGNC:18513	protein-coding	ZHX2	zinc fingers and homeoboxes 2	18.6561	22.1883	11.9408	8.33197	Yes	1
10337	chr3	147409365	147416719	+	chr3:147409365-147416719@+	7355	5260	ENSG00000152977	7545	HGNC:12872	protein-coding	ZIC1	Zic family member 1	1.13567	0.4312	4.35552	7.70318	Yes	6
10339	chr13	99962964	99971909	-	chr13:99962964-99971909@-	8946	5013	ENSG00000139800	85416	HGNC:20322	protein-coding	ZIC5	Zic family member 5	3.01187	2.3834	7.31171	11.4726	Yes	6
10340	chr19	57584145	57593890	+	chr19:57584145-57593890@+	9746	4514	ENSG00000171649	284307	HGNC:33104	protein-coding	ZIK1	zinc finger protein interacting with K protein 1	1.89818	2.20386	7.34677	10.0116	Yes	6
10341	chr19	57134096	57145202	-	chr19:57134096-57145202@-	11107	2627	ENSG00000141946	114026	HGNC:16366	protein-coding	ZIM3	zinc finger imprinted 3	8.07086	2.57594	26.4766	33.6192	Yes	6
10360	chr19	19668153	19683506	+	chr19:19668153-19683506@+	15354	4697	ENSG00000181896	94039	HGNC:12881	protein-coding	ZNF101	zinc finger protein 101	20.312	9.10836	33.7876	43.8604	Yes	6
10364	chr19	48270081	48287608	+	chr19:48270081-48287608@+	17528	2948	ENSG00000178150	163071	HGNC:12894	protein-coding	ZNF114	zinc finger protein 114	9.36365	14.288	22.9798	32.3891	Yes	6
10372	chr19	58059239	58069755	+	chr19:58059239-58069755@+	10517	4171	ENSG00000176293	7694	HGNC:12919	protein-coding	ZNF135	zinc finger protein 135	5.18115	3.16765	10.0759	17.1859	Yes	6
10381	chr19	57696275	57709204	-	chr19:57696275-57709204@-	12930	6907	ENSG00000179909	7710	HGNC:12939	protein-coding	ZNF154	zinc finger protein 154	6.25257	6.31436	16.4572	26.6425	Yes	6
10383	chrX	47370578	47414498	+	chrX:47370578-47414498@+	43921	2516	ENSG00000147117	7712	HGNC:12942	protein-coding	ZNF157	zinc finger protein 157	4.65447	4.38011	11.3319	16.7505	Yes	6
10389	chr19	34734243	34745378	+	chr19:34734243-34745378@+	11136	5792	ENSG00000197841	339318	HGNC:12971	protein-coding	ZNF181	zinc finger protein 181	5.13471	5.75338	9.41597	12.5264	Yes	7
10393	chr9	101398851	101410654	+	chr9:101398851-101410654@+	11804	3449	ENSG00000136870	7743	HGNC:12980	protein-coding	ZNF189	zinc finger protein 189	31.5571	24.4673	16.6061	7.88346	Yes	3
10394	chr16	71473583	71489324	-	chr16:71473583-71489324@-	15742	3206	ENSG00000157429	7567	HGNC:12981	protein-coding	ZNF19	zinc finger protein 19	12.3498	6.50337	40.6675	48.8291	Yes	6
10395	chr2	95165809	95184317	+	chr2:95165809-95184317@+	18509	3619	ENSG00000275111	7549	HGNC:12991	protein-coding	ZNF2	zinc finger protein 2	9.08516	8.2192	24.7969	39.7982	Yes	6
10398	chr19	21939815	22010943	-	chr19:21939815-22010943@-	71129	11715	ENSG00000160321	7757	HGNC:12999	protein-coding	ZNF208	zinc finger protein 208	1.53522	1.14504	3.91057	5.91464	Yes	6
10401	chr11	6926426	6988930	+	chr11:6926426-6988930@+	62505	5048	ENSG00000149054	7762	HGNC:13007	protein-coding	ZNF215	zinc finger protein 215	3.5001	4.22388	5.95041	12.362	Yes	7
10402	chr20	53567071	53593839	-	chr20:53567071-53593839@-	26769	5790	ENSG00000171940	7764	HGNC:13009	protein-coding	ZNF217	zinc finger protein 217	42.5559	64.6875	18.9349	10.4602	Yes	1
10405	chr19	43951228	43967709	+	chr19:43951228-43967709@+	16482	2562	ENSG00000159905	7638	HGNC:13014	protein-coding	ZNF221	zinc finger protein 221	7.21494	9.51519	13.7978	22.9545	Yes	7
10406	chr19	44094361	44109826	+	chr19:44094361-44109826@+	15466	3993	ENSG00000267680	7767	HGNC:13017	protein-coding	ZNF224	zinc finger protein 224	8.38948	8.60436	3.19326	2.27295	Yes	1
10409	chr19	44426254	44448578	-	chr19:44426254-44448578@-	22325	5469	ENSG00000278318	7772	HGNC:13022	protein-coding	ZNF229	zinc finger protein 229	2.1968	3.05887	9.13793	8.8586	Yes	7
10410	chr19	44259886	44275317	+	chr19:44259886-44275317@+	15432	3004	ENSG00000159915	353355	HGNC:30946	protein-coding	ZNF233	zinc finger protein 233	9.59828	7.73347	23.5042	29.3058	Yes	6
10411	chr19	44141554	44160313	+	chr19:44141554-44160313@+	18760	4607	ENSG00000263002	10780	HGNC:13027	protein-coding	ZNF234	zinc finger protein 234	14.5543	12.3767	23.0779	32.7084	Yes	6
10413	chr10	43556344	43574616	-	chr10:43556344-43574616@-	18273	2689	ENSG00000196793	8187	HGNC:13031	protein-coding	ZNF239	zinc finger protein 239	4.96039	1.4198	8.96988	13.6349	Yes	6
10414	chr18	35332227	35344420	-	chr18:35332227-35344420@-	12194	7559	ENSG00000172466	7572	HGNC:13032	protein-coding	ZNF24	zinc finger protein 24	16.9873	22.1876	9.68674	6.2916	Yes	1
10418	chr19	22052484	22091480	+	chr19:22052484-22091480@+	38997	4065	ENSG00000197134	113835	HGNC:13498	protein-coding	ZNF257	zinc finger protein 257	3.0144	2.45395	9.4715	12.7665	Yes	6
10419	chr12	132986367	133027102	+	chr12:132986367-133027102@+	40736	18103	ENSG00000198393	7574	HGNC:13053	protein-coding	ZNF26	zinc finger protein 26	18.409	16.6205	40.2092	57.2187	Yes	6
10425	chr12	133181495	133214832	+	chr12:133181495-133214832@+	33338	13503	ENSG00000090612	10795	HGNC:13061	protein-coding	ZNF268	zinc finger protein 268	11.9972	12.7033	24.627	36.0366	Yes	6
10433	chr7	149195546	149226243	+	chr7:149195546-149226243@+	30698	3656	ENSG00000170265	8427	HGNC:13076	protein-coding	ZNF282	zinc finger protein 282	15.0939	11.8842	10.7037	7.47671	Yes	3
10435	chr19	44072159	44089613	+	chr19:44072159-44089613@+	17455	4336	ENSG00000186026	342909	HGNC:13078	protein-coding	ZNF284	zinc finger protein 284	10.5883	6.95567	17.9322	23.3874	Yes	6
10436	chr19	44382298	44401608	-	chr19:44382298-44401608@-	19311	6277	ENSG00000267508	26974	HGNC:13079	protein-coding	ZNF285	zinc finger protein 285	4.25446	6.09581	13.1853	19.1375	Yes	6
10438	chr17	16546954	16569212	-	chr17:16546954-16569212@-	22259	7970	ENSG00000141040	57336	HGNC:13502	protein-coding	ZNF287	zinc finger protein 287	2.93739	3.74189	8.86242	11.0096	Yes	6
10441	chr19	34926903	34945168	+	chr19:34926903-34945168@+	18266	2729	ENSG00000168661	90075	HGNC:13090	protein-coding	ZNF30	zinc finger protein 30	4.9402	3.7554	13.3281	15.9873	Yes	6
10443	chr19	34677678	34686396	+	chr19:34677678-34686396@+	8719	3248	ENSG00000089335	55900	HGNC:13848	protein-coding	ZNF302	zinc finger protein 302	239.873	469.791	663.583	945.356	Yes	7
10456	chr19	14690048	14733742	+	chr19:14690048-14733742@+	43695	7901	ENSG00000160961	84449	HGNC:15624	protein-coding	ZNF333	zinc finger protein 333	8.09434	6.14482	17.2553	25.4927	Yes	6
10457	chr20	46499630	46513559	-	chr20:46499630-46513559@-	13930	5169	ENSG00000198185	55713	HGNC:15806	protein-coding	ZNF334	zinc finger protein 334	8.78456	5.48785	7.31995	11.6199	Yes	8
10458	chr20	45948660	45972203	-	chr20:45948660-45972203@-	23544	4454	ENSG00000198026	63925	HGNC:15807	protein-coding	ZNF335	zinc finger protein 335	7.71642	4.57004	8.16551	6.33443	Yes	4
10468	chr5	179060373	179083977	+	chr5:179060373-179083977@+	23605	5893	ENSG00000177932	30832	HGNC:16736	protein-coding	ZNF354C	zinc finger protein 354C	5.10526	4.62385	10.5337	17.5907	Yes	6
10469	chr19	7516103	7521025	+	chr19:7516103-7521025@+	4923	1968	ENSG00000198816	140467	HGNC:16838	protein-coding	ZNF358	zinc finger protein 358	82.7379	62.3615	8.63838	4.07686	Yes	2
10471	chr5	72439903	72507410	-	chr5:72439903-72507410@-	67508	6262	ENSG00000178175	167465	HGNC:18316	protein-coding	ZNF366	zinc finger protein 366	4.1651	2.83937	12.1426	17.6196	Yes	6
10472	chr10	38094337	38150293	+	chr10:38094337-38150293@+	55957	13187	ENSG00000075407	7587	HGNC:13102	protein-coding	ZNF37A	zinc finger protein 37A	16.3056	9.55611	28.006	40.4878	Yes	6
10473	chr19	36605313	36634114	+	chr19:36605313-36634114@+	28802	8336	ENSG00000161298	84911	HGNC:17409	protein-coding	ZNF382	zinc finger protein 382	9.02909	8.57597	20.5124	29.1554	Yes	6
10474	chr19	37218214	37248740	+	chr19:37218214-37248740@+	30527	7361	ENSG00000188283	163087	HGNC:18609	protein-coding	ZNF383	zinc finger protein 383	11.6185	11.079	28.8429	37.9596	Yes	6
10475	chr12	6666477	6689572	-	chr12:6666477-6689572@-	23096	4913	ENSG00000126746	171017	HGNC:11955	protein-coding	ZNF384	zinc finger protein 384	9.88414	7.96851	5.74292	1.77007	Yes	3
10476	chr3	21412218	21751210	-	chr3:21412218-21751210@-	338993	10478	ENSG00000151789	79750	HGNC:26191	protein-coding	ZNF385D	zinc finger protein 385D	2.64535	1.47237	7.63031	10.9052	Yes	6
10478	chr8	28345590	28386460	-	chr8:28345590-28386460@-	40871	4797	ENSG00000186918	55893	HGNC:18737	protein-coding	ZNF395	zinc finger protein 395	20.53	26.4058	12.1872	6.0089	Yes	2
10479	chr18	35366694	35377337	-	chr18:35366694-35377337@-	10644	4060	ENSG00000186496	252884	HGNC:18824	protein-coding	ZNF396	zinc finger protein 396	6.56883	3.72189	14.6419	22.815	Yes	6
10487	chr19	57487750	57496098	+	chr19:57487750-57496098@+	8349	3761	ENSG00000105136	79744	HGNC:20648	protein-coding	ZNF419	zinc finger protein 419	9.02608	5.02913	15.3416	22.7532	Yes	6
10488	chr16	49487524	49857919	-	chr16:49487524-49857919@-	370396	8450	ENSG00000102935	23090	HGNC:16762	protein-coding	ZNF423	zinc finger protein 423	1.1522	2.21927	4.75179	5.64631	Yes	6
10489	chr7	149102784	149126324	-	chr7:149102784-149126324@-	23541	3198	ENSG00000204947	155054	HGNC:20690	protein-coding	ZNF425	zinc finger protein 425	3.84606	1.43308	16.5829	14.4741	Yes	6
10490	chr19	9523223	9538645	-	chr19:9523223-9538645@-	15423	7333	ENSG00000130818	79088	HGNC:20725	protein-coding	ZNF426	zinc finger protein 426	21.0362	24.7156	48.7776	65.2193	Yes	6
10498	chr19	11767000	11784078	+	chr19:11767000-11784078@+	17079	4448	ENSG00000197044	126068	HGNC:20875	protein-coding	ZNF441	zinc finger protein 441	9.58291	10.6148	17.5584	28.5559	Yes	6
10499	chr19	12345944	12365683	-	chr19:12345944-12365683@-	19740	6274	ENSG00000198342	79973	HGNC:20877	protein-coding	ZNF442	zinc finger protein 442	7.24078	6.8498	16.7676	23.8408	Yes	6
10500	chr19	56141287	56160893	+	chr19:56141287-56160893@+	19607	1943	ENSG00000167685	55311	HGNC:16052	protein-coding	ZNF444	zinc finger protein 444	11.5885	6.13016	6.46884	0.226844	Yes	3
10503	chr19	43912624	43935282	-	chr19:43912624-43935282@-	22659	3926	ENSG00000124459	7596	HGNC:13111	protein-coding	ZNF45	zinc finger protein 45	7.5139	3.87416	10.3696	9.74909	Yes	8
10505	chr19	57279982	57294069	+	chr19:57279982-57294069@+	14088	3993	ENSG00000197714	10794	HGNC:21628	protein-coding	ZNF460	zinc finger protein 460	34.6969	50.509	15.8442	9.0889	Yes	1
10506	chr19	36636618	36666837	-	chr19:36636618-36666837@-	30220	4074	ENSG00000197808	92283	HGNC:21629	protein-coding	ZNF461	zinc finger protein 461	6.64508	4.06177	18.4624	32.6655	Yes	6
10512	chr19	56507855	56530212	+	chr19:56507855-56530212@+	22358	6266	ENSG00000196263	57573	HGNC:23226	protein-coding	ZNF471	zinc finger protein 471	32.5373	14.4202	102.829	152.817	Yes	6
10515	chr19	52297169	52325922	+	chr19:52297169-52325922@+	28754	4746	ENSG00000198464	147657	HGNC:23305	protein-coding	ZNF480	zinc finger protein 480	52.3517	45.0469	49.1089	83.668	Yes	7
10516	chr9	111525179	111578136	+	chr9:111525179-111578136@+	52958	16466	ENSG00000173258	158399	HGNC:23384	protein-coding	ZNF483	zinc finger protein 483	7.14118	6.37387	17.3317	22.9748	Yes	6
10519	chr19	20167214	20200488	+	chr19:20167214-20200488@+	33275	3895	ENSG00000256229	90649	HGNC:20807	protein-coding	ZNF486	zinc finger protein 486	19.0161	6.95673	23.2848	25.2651	Yes	8
10520	chr19	12576100	12610813	-	chr19:12576100-12610813@-	34714	6108	ENSG00000188033	57474	HGNC:23705	protein-coding	ZNF490	zinc finger protein 490	12.0519	14.5306	27.109	31.2014	Yes	6
10522	chr19	22634324	22667671	+	chr19:22634324-22667671@+	33348	4246	ENSG00000229676	57615	HGNC:23707	protein-coding	ZNF492	zinc finger protein 492	4.38642	3.12912	15.2099	16.2764	Yes	6
10525	chr10	75279725	75401916	-	chr10:75279725-75401916@-	122192	3718	ENSG00000165655	84858	HGNC:23589	protein-coding	ZNF503	zinc finger protein 503	6.04998	6.2226	4.42696	5.26235	Yes	3
10530	chr20	63956704	63969930	-	chr20:63956704-63969930@-	13227	5982	ENSG00000196700	57473	HGNC:29212	protein-coding	ZNF512B	zinc finger protein 512B	10.3548	7.31256	7.99829	7.0106	Yes	4
10531	chr2	27377235	27380734	-	chr2:27377235-27380734@-	3500	2340	ENSG00000163795	130557	HGNC:26498	protein-coding	ZNF513	zinc finger protein 513	10.2103	4.3645	11.4707	4.10674	Yes	3
10536	chr18	25061924	25352166	-	chr18:25061924-25352166@-	290243	4887	ENSG00000198795	25925	HGNC:24605	protein-coding	ZNF521	zinc finger protein 521	1.63922	2.71642	3.07949	5.78843	Yes	7
10547	chr19	57527356	57540876	+	chr19:57527356-57540876@+	13521	4090	ENSG00000121406	256051	HGNC:26632	protein-coding	ZNF549	zinc finger protein 549	16.4291	15.2227	47.6766	64.6079	Yes	6
10552	chr19	2841475	2860471	+	chr19:2841475-2860471@+	18997	8504	ENSG00000186300	148254	HGNC:28382	protein-coding	ZNF555	zinc finger protein 555	6.7158	11.4996	11.5694	16.1367	Yes	6
10553	chr19	2867335	2883445	+	chr19:2867335-2883445@+	16111	6574	ENSG00000172000	80032	HGNC:25669	protein-coding	ZNF556	zinc finger protein 556	20.8798	13.1728	50.9322	73.2962	Yes	6
10561	chr19	36445119	36489561	-	chr19:36445119-36489561@-	44443	5288	ENSG00000186017	84924	HGNC:25919	protein-coding	ZNF566	zinc finger protein 566	7.69569	5.97036	16.766	18.8304	Yes	6
10564	chr19	37411157	37467444	-	chr19:37411157-37467444@-	56288	4306	ENSG00000196437	148266	HGNC:24737	protein-coding	ZNF569	zinc finger protein 569	3.16435	2.10431	6.11116	11.8187	Yes	6
10566	chr19	37467772	37488652	+	chr19:37467772-37488652@+	20881	5582	ENSG00000171827	148268	HGNC:26416	protein-coding	ZNF570	zinc finger protein 570	11.1526	11.1899	26.3853	34.8072	Yes	6
10567	chr19	37564260	37594792	-	chr19:37564260-37594792@-	30533	2943	ENSG00000180479	51276	HGNC:25000	protein-coding	ZNF571	zinc finger protein 571	13.3964	17.642	28.8771	44.53	Yes	6
10568	chr8	124973295	124979389	+	chr8:124973295-124979389@+	6095	3278	ENSG00000180938	137209	HGNC:26758	protein-coding	ZNF572	zinc finger protein 572	4.39765	2.19893	8.23879	15.0575	Yes	6
10574	chr19	55576774	55580848	-	chr19:55576774-55580848@-	4075	2922	ENSG00000218891	163033	HGNC:26646	protein-coding	ZNF579	zinc finger protein 579	8.01859	5.54604	6.3653	3.32164	Yes	3
10575	chr19	55641002	55643470	+	chr19:55641002-55643470@+	2469	1601	ENSG00000213015	51157	HGNC:29473	protein-coding	ZNF580	zinc finger protein 580	15.3879	12.8971	6.52972	8.13714	Yes	3
10576	chr19	56404014	56427364	+	chr19:56404014-56427364@+	23351	4992	ENSG00000198440	147949	HGNC:26427	protein-coding	ZNF583	zinc finger protein 583	2.08099	2.79435	4.04704	6.13618	Yes	7
10587	chr19	34758073	34773215	-	chr19:34758073-34773215@-	15143	3102	ENSG00000153896	148103	HGNC:26408	protein-coding	ZNF599	zinc finger protein 599	5.21554	4.80664	13.0334	25.451	Yes	6
10590	chr19	57977053	58003346	-	chr19:57977053-58003346@-	26294	4634	ENSG00000166704	80095	HGNC:25879	protein-coding	ZNF606	zinc finger protein 606	8.47095	8.51942	15.5824	18.6168	Yes	7
10594	chr19	52336243	52367778	+	chr19:52336243-52367778@+	31536	3039	ENSG00000167554	162963	HGNC:26687	protein-coding	ZNF610	zinc finger protein 610	10.5806	12.0139	10.0008	18.0979	Yes	7
10596	chr19	52013324	52028379	-	chr19:52013324-52028379@-	15056	4628	ENSG00000142556	80110	HGNC:24722	protein-coding	ZNF614	zinc finger protein 614	10.8388	9.79	6.92215	13.1652	Yes	8
10597	chr19	52113091	52139938	-	chr19:52113091-52139938@-	26848	4454	ENSG00000204611	90317	HGNC:28062	protein-coding	ZNF616	zinc finger protein 616	20.6298	17.915	19.9136	32.1774	Yes	7
10600	chr3	40506039	40518736	+	chr3:40506039-40518736@+	12698	3353	ENSG00000177842	253639	HGNC:28742	protein-coding	ZNF620	zinc finger protein 620	14.7983	7.29666	37.5318	48.7772	Yes	6
10610	chr1	90915304	91022035	-	chr1:90915304-91022035@-	106732	5752	ENSG00000122482	84146	HGNC:29222	protein-coding	ZNF644	zinc finger protein 644	27.9556	22.0499	11.3333	9.52391	Yes	3
10615	chr7	99558642	99576453	+	chr7:99558642-99576453@+	17812	5876	ENSG00000197343	79027	HGNC:30899	protein-coding	ZNF655	zinc finger protein 655	13.6206	5.19079	4.75987	1.25769	Yes	3
10617	chr12	123973215	124015427	+	chr12:123973215-124015427@+	42213	4312	ENSG00000179195	144348	HGNC:25406	protein-coding	ZNF664	zinc finger protein 664	68.1937	67.8344	23.6323	11.1427	Yes	1
10618	chr19	53162424	53193358	-	chr19:53162424-53193358@-	30935	4536	ENSG00000197497	79788	HGNC:25885	protein-coding	ZNF665	zinc finger protein 665	10.9304	10.7251	34.4467	44.6979	Yes	6
10621	chr1	247034637	247078811	-	chr1:247034637-247078811@-	44175	4197	ENSG00000277462	93474	HGNC:28167	protein-coding	ZNF670	zinc finger protein 670	3.60963	3.08731	8.09144	12.806	Yes	6
10622	chr1	248838224	248849517	+	chr1:248838224-248849517@+	11294	3045	ENSG00000171161	79894	HGNC:26179	protein-coding	ZNF672	zinc finger protein 672	8.56007	7.94461	5.28827	5.75306	Yes	4
10623	chrX	46497725	46545421	-	chrX:46497725-46545421@-	47697	4055	ENSG00000251192	641339	HGNC:17625	protein-coding	ZNF674	zinc finger protein 674	7.80317	6.5854	14.3333	19.2139	Yes	6
10624	chr19	23652801	23687212	-	chr19:23652801-23687212@-	34412	2311	ENSG00000197372	171392	HGNC:30768	protein-coding	ZNF675	zinc finger protein 675	12.6969	15.7318	24.5334	43.8628	Yes	6
10625	chr19	53235381	53254873	-	chr19:53235381-53254873@-	19493	7327	ENSG00000197928	342926	HGNC:28730	protein-coding	ZNF677	zinc finger protein 677	4.09504	5.03699	10.4981	16.0547	Yes	6
10629	chr19	20004418	20039505	-	chr19:20004418-20039505@-	35088	3327	ENSG00000197124	91120	HGNC:28857	protein-coding	ZNF682	zinc finger protein 682	3.47314	2.99517	7.73178	12.6183	Yes	7
10632	chr16	30569726	30572407	-	chr16:30569726-30572407@-	2682	1392	ENSG00000229809	146542	HGNC:30489	protein-coding	ZNF688	zinc finger protein 688	23.7581	21.4913	30.8649	49.1798	Yes	7
10634	chr19	11887782	11914556	+	chr19:11887782-11914556@+	26775	3589	ENSG00000198429	7620	HGNC:13138	protein-coding	ZNF69	zinc finger protein 69	19.8747	14.1936	34.7339	37.5894	Yes	6
10637	chr19	9291140	9309838	-	chr19:9291140-9309838@-	18699	6758	ENSG00000196110	374879	HGNC:24750	protein-coding	ZNF699	zinc finger protein 699	8.7789	7.40767	20.0614	31.8533	Yes	6
10642	chr8	37695782	37700019	+	chr8:37695782-37700019@+	4238	3316	ENSG00000183779	80139	HGNC:25883	protein-coding	ZNF703	zinc finger protein 703	22.8521	22.9778	14.4917	6.77631	Yes	2
10644	chr11	71814039	71821548	-	chr11:71814039-71821548@-	7510	3448	ENSG00000214534	100131539	HGNC:33203	protein-coding	ZNF705E	zinc finger protein 705E	1.95659	0.36212	6.85278	13.4112	Yes	6
10645	chr8	101197052	101206222	-	chr8:101197052-101206222@-	9171	3200	ENSG00000120963	51123	HGNC:24992	protein-coding	ZNF706	zinc finger protein 706	51.1045	49.766	24.2294	14.5058	Yes	1
10648	chr15	90001324	90082191	+	chr15:90001324-90082191@+	80868	4676	ENSG00000140548	374655	HGNC:25352	protein-coding	ZNF710	zinc finger protein 710	7.98679	6.50046	6.54592	3.707	Yes	3
10650	chr19	21082203	21125094	+	chr19:21082203-21125094@+	42892	8774	ENSG00000160352	148206	HGNC:27124	protein-coding	ZNF714	zinc finger protein 714	13.1349	9.32071	21.4675	32.0123	Yes	6
10651	chr7	57450177	57473559	+	chr7:57450177-57473559@+	23383	5210	ENSG00000182111	441234	HGNC:32458	protein-coding	ZNF716	zinc finger protein 716	6.34038	3.4617	21.8014	31.8274	Yes	6
10657	chr19	23221599	23250394	-	chr19:23221599-23250394@-	28796	2920	ENSG00000196081	440519	HGNC:32460	protein-coding	ZNF724	zinc finger protein 724	9.18373	5.96445	20.1754	28.0391	Yes	6
10658	chr19	23914886	23944714	+	chr19:23914886-23944714@+	29829	7419	ENSG00000213967	730087	HGNC:32462	protein-coding	ZNF726	zinc finger protein 726	4.68177	2.95176	11.0727	16.6363	Yes	6
10659	chr7	64045434	64085339	+	chr7:64045434-64085339@+	39906	8478	ENSG00000214652	442319	HGNC:22785	protein-coding	ZNF727	zinc finger protein 727	4.79896	2.94649	11.5337	15.6221	Yes	6
10661	chr19	20537992	20565781	-	chr19:20537992-20565781@-	27790	8352	ENSG00000237440	100129842	HGNC:32468	protein-coding	ZNF737	zinc finger protein 737	14.9176	14.7425	23.6513	32.9163	Yes	6
10665	chr16	30530367	30534858	-	chr16:30530367-30534858@-	4492	3447	ENSG00000169955	65988	HGNC:28350	protein-coding	ZNF747	zinc finger protein 747	9.24341	6.56835	17.0819	17.1865	Yes	6
10673	chr16	30524004	30526566	-	chr16:30524004-30526566@-	2563	2289	ENSG00000169957	79724	HGNC:26273	protein-coding	ZNF768	zinc finger protein 768	24.4731	21.372	18.6669	9.02552	Yes	3
10675	chr16	30407606	30419414	+	chr16:30407606-30419414@+	11809	2082	ENSG00000179965	51333	HGNC:29653	protein-coding	ZNF771	zinc finger protein 771	13.9929	8.97617	26.429	34.5522	Yes	6
10677	chr19	57499938	57518437	+	chr19:57499938-57518437@+	18500	7738	ENSG00000152439	374928	HGNC:30487	protein-coding	ZNF773	zinc finger protein 773	11.2556	7.21893	23.2153	33.7018	Yes	6
10678	chr15	90352284	90362847	+	chr15:90352284-90362847@+	10564	3163	ENSG00000196391	342132	HGNC:33108	protein-coding	ZNF774	zinc finger protein 774	37.8851	21.7519	72.2344	99.1325	Yes	6
10681	chr16	89217703	89237141	+	chr16:89217703-89237141@+	19439	11192	ENSG00000170100	197320	HGNC:26479	protein-coding	ZNF778	zinc finger protein 778	5.18808	3.20403	12.6966	17.3479	Yes	6
10686	chr19	56087366	56121295	-	chr19:56087366-56121295@-	33930	3429	ENSG00000142409	126208	HGNC:26998	protein-coding	ZNF787	zinc finger protein 787	10.7178	9.54459	7.94664	4.52396	Yes	3
10688	chr7	99472890	99487605	+	chr7:99472890-99487605@+	14716	4399	ENSG00000198556	285989	HGNC:27801	protein-coding	ZNF789	zinc finger protein 789	6.25214	3.91919	9.29667	10.9336	Yes	8
10693	chr19	37506939	37543333	+	chr19:37506939-37543333@+	36395	7117	ENSG00000188227	390927	HGNC:33115	protein-coding	ZNF793	zinc finger protein 793	15.121	15.2027	48.5419	54.9477	Yes	6
10695	chr3	114234631	114237578	-	chr3:114234631-114237578@-	2948	2948	ENSG00000174255	7634	HGNC:13155	protein-coding	ZNF80	zinc finger protein 80	3.09985	1.3226	19.3879	17.4293	Yes	6
10697	chr2	184598529	184939492	+	chr2:184598529-184939492@+	340964	4527	ENSG00000170396	91752	HGNC:21711	protein-coding	ZNF804A	zinc finger protein 804A	1.41908	0.977461	4.818	9.16559	Yes	6
10698	chr7	88759700	89338528	+	chr7:88759700-89338528@+	578829	5823	ENSG00000182348	219578	HGNC:21958	protein-coding	ZNF804B	zinc finger protein 804B	2.2036	0.559527	6.5823	11.9519	Yes	6
10702	chr19	53467733	53496255	+	chr19:53467733-53496255@+	28523	6153	ENSG00000198346	126017	HGNC:33257	protein-coding	ZNF813	zinc finger protein 813	8.7229	8.82435	21.2192	30.1611	Yes	6
10707	chr19	36888124	36916291	-	chr19:36888124-36916291@-	28168	5247	ENSG00000185869	374899	HGNC:34032	protein-coding	ZNF829	zinc finger protein 829	9.07143	7.46443	19.4649	28.3077	Yes	6
10710	chr20	59123388	59259113	+	chr20:59123388-59259113@+	135726	11333	ENSG00000124203	128611	HGNC:16167	protein-coding	ZNF831	zinc finger protein 831	2.11856	1.07662	6.5559	9.61995	Yes	6
10711	chr19	56661980	56671757	-	chr19:56661980-56671757@-	9778	3448	ENSG00000127903	90485	HGNC:34332	protein-coding	ZNF835	zinc finger protein 835	4.88365	9.32061	13.744	27.1945	Yes	7
10715	chr16	31435434	31443160	-	chr16:31435434-31443160@-	7727	1923	ENSG00000176723	283933	HGNC:28710	protein-coding	ZNF843	zinc finger protein 843	14.8985	7.27632	35.0349	55.7857	Yes	6
10716	chr19	12064731	12081565	+	chr19:12064731-12081565@+	16835	6588	ENSG00000223547	284391	HGNC:25932	protein-coding	ZNF844	zinc finger protein 844	15.7417	12.7019	30.7587	48.9634	Yes	6
10718	chr19	36743480	36772807	-	chr19:36743480-36772807@-	29328	7712	ENSG00000267041	342892	HGNC:27994	protein-coding	ZNF850	zinc finger protein 850	10.0857	8.68429	23.6723	30.2264	Yes	6
10721	chr19	55605647	55617269	+	chr19:55605647-55617269@+	11623	3763	ENSG00000261221	100507290	HGNC:38705	protein-coding	ZNF865	zinc finger protein 865	8.68508	14.8137	7.50551	3.17933	Yes	3
10728	chr19	19900946	19935575	+	chr19:19900946-19935575@+	34630	2763	ENSG00000184635	81931	HGNC:13169	protein-coding	ZNF93	zinc finger protein 93	6.24083	9.32909	16.6502	25.8197	Yes	6
10729	chr19	22752183	22784151	-	chr19:22752183-22784151@-	31969	7861	ENSG00000213973	7652	HGNC:13175	protein-coding	ZNF99	zinc finger protein 99	3.17138	2.8355	8.10103	12.9908	Yes	6
10747	chr1	33472645	33501643	+	chr1:33472645-33501643@+	28999	9456	ENSG00000121903	7579	HGNC:13093	protein-coding	ZSCAN20	zinc finger and SCAN domain containing 20	4.04402	1.54155	5.59735	10.9335	Yes	6
10754	chr19	57651476	57679144	+	chr19:57651476-57679144@+	27669	2709	ENSG00000180532	201516	HGNC:23709	protein-coding	ZSCAN4	zinc finger and SCAN domain containing 4	4.69767	2.75094	15.8887	20.6625	Yes	6
10755	chr19	56219670	56368383	-	chr19:56219670-56368383@-	148714	5098	ENSG00000131848	79149	HGNC:23710	protein-coding	ZSCAN5A	zinc finger and SCAN domain containing 5A	2.00544	1.66261	6.47726	10.668	Yes	6
10765	chrX	57592011	57597477	+	chrX:57592011-57597477@+	5467	5467	ENSG00000198455	158586	HGNC:13199	protein-coding	ZXDB	zinc finger X-linked duplicated B	10.2217	9.95356	5.10476	2.99106	Yes	1
10766	chr3	126437601	126475891	-	chr3:126437601-126475891@-	38291	5926	ENSG00000070476	79364	HGNC:28160	protein-coding	ZXDC	ZXD family zinc finger C	6.88902	6.1097	5.64946	2.75969	Yes	3
10806	chr6	32115264	32128246	-	chr6:32115264-32128246@-	12983	2626	ENSG00000213676	1388	HGNC:2349	protein-coding	ATF6B	activating transcription factor 6 beta	40.9439	45.4911	18.0592	5.47507	Yes	2
10813	chr6	89926528	90296843	-	chr6:89926528-90296843@-	370316	9215	ENSG00000112182	60468	HGNC:14078	protein-coding	BACH2	BTB domain and CNC homolog 2	2.89432	2.67789	8.33969	9.79553	Yes	6
10868	chr15	82543201	82648795	-	chr15:82543201-82648795@-	105595	4721	ENSG00000214575	64506	HGNC:21744	protein-coding	CPEB1	cytoplasmic polyadenylation element binding protein 1	6.76569	4.69408	18.5577	22.6911	Yes	6
10905	chr4	190173774	190185911	+	chr4:190173774-190185911@+	12138	2005	ENSG00000260596	100288687	HGNC:50800	protein-coding	DUX4	double homeobox 4	11.7721	9.49677	58.368	45.0644	Yes	7
10907	chr1	23506438	23531233	-	chr1:23506438-23531233@-	24796	5196	ENSG00000007968	1870	HGNC:3114	protein-coding	E2F2	E2F transcription factor 2	3.45496	1.31956	6.60904	11.4477	Yes	6
10934	chr8	11676935	11760002	+	chr8:11676935-11760002@+	83068	3816	ENSG00000136574	2626	HGNC:4173	protein-coding	GATA4	GATA binding protein 4	7.56978	3.73821	5.38728	2.44064	Yes	4
10935	chr1	153804725	153922972	-	chr1:153804725-153922972@-	118248	7475	ENSG00000143614	57459	HGNC:30778	protein-coding	GATAD2B	GATA zinc finger domain containing 2B	28.5256	33.2649	11.9807	8.36623	Yes	1
10938	chr16	4314761	4339595	+	chr16:4314761-4339595@+	24835	4655	ENSG00000126603	84662	HGNC:29450	protein-coding	GLIS2	GLIS family zinc finger 2	5.53935	13.9002	6.9381	4.85359	Yes	5
10959	chr7	107169003	107202522	+	chr7:107169003-107202522@+	33520	2834	ENSG00000105856	26959	HGNC:23200	protein-coding	HBP1	HMG-box transcription factor 1	19.5964	25.4315	7.08767	2.5462	Yes	1
10975	chr17	37686431	37745059	-	chr17:37686431-37745059@-	58629	2790	ENSG00000275410	6928	HGNC:11630	protein-coding	HNF1B	HNF1 homeobox B	43.8766	15.414	18.3509	11.9093	Yes	4
10978	chr8	144291604	144314720	+	chr8:144291604-144314720@+	23117	2134	ENSG00000185122	3297	HGNC:5224	protein-coding	HSF1	heat shock transcription factor 1	19.2932	20.0198	8.3024	2.04166	Yes	2
10994	chr14	24161265	24166565	+	chr14:24161265-24166565@+	5301	1780	ENSG00000213928	10379	HGNC:6131	protein-coding	IRF9	interferon regulatory factor 9	19.5904	9.85668	2.92013	1.55325	Yes	2
11003	chr15	31326835	31435665	+	chr15:31326835-31435665@+	108831	7141	ENSG00000169926	51621	HGNC:13672	protein-coding	KLF13	Kruppel like factor 13	20.8873	20.3037	12.566	6.65164	Yes	3
11076	chr20	64164452	64242253	+	chr20:64164452-64242253@+	77802	5557	ENSG00000196132	4661	HGNC:7622	protein-coding	MYT1	myelin transcription factor 1	3.71363	5.49725	13.5052	19.0336	Yes	6
11133	chr6	32184733	32190202	-	chr6:32184733-32190202@-	5470	3229	ENSG00000204304	5089	HGNC:8633	protein-coding	PBX2	PBX homeobox 2	30.0316	24.8727	13.7498	6.58949	Yes	2
11134	chr17	38733898	38748336	-	chr17:38733898-38748336@-	14439	2795	ENSG00000277258	7703	HGNC:12929	protein-coding	PCGF2	polycomb group ring finger 2	27.0826	33.4435	17.9804	8.54477	Yes	1
11180	chr9	133406058	133418172	-	chr9:133406058-133418172@-	12115	2490	ENSG00000148300	57109	HGNC:12820	protein-coding	REXO4	REX4 homolog, 3'-5' exonuclease	7.66479	5.9147	4.8592	2.3534	Yes	3
11199	chr6	33193588	33200853	-	chr6:33193588-33200853@-	7266	2984	ENSG00000204231	6257	HGNC:10478	protein-coding	RXRB	retinoid X receptor beta	12.8344	9.42961	7.8664	1.84134	Yes	2
11212	chrX	624344	659411	+	chrX:624344-659411@+	35068	4384	ENSG00000185960	6473	HGNC:10853	protein-coding	SHOX	short stature homeobox	2.54859	2.1043	6.30348	7.68391	Yes	6
11314	chrX	2486435	2500976	-	chrX:2486435-2500976@-	14542	4813	ENSG00000214717	9189	HGNC:447	protein-coding	ZBED1	zinc finger BED-type containing 1	6.61659	5.9009	5.4994	3.05853	Yes	3
11315	chr6	28570535	28616202	-	chr6:28570535-28616202@-	45668	6412	ENSG00000232040	114821	HGNC:13851	protein-coding	ZBED9	zinc finger BED-type containing 9	2.99033	0.865431	7.53896	12.334	Yes	6
11317	chr17	7459378	7484249	-	chr17:7459378-7484249@-	24872	6106	ENSG00000174282	57659	HGNC:23847	protein-coding	ZBTB4	zinc finger and BTB domain containing 4	25.2501	35.0227	13.8971	7.60876	Yes	2
11321	chr16	75148524	75172234	+	chr16:75148524-75172234@+	23711	3615	ENSG00000184517	162239	HGNC:23328	protein-coding	ZFP1	ZFP1 zinc finger protein	8.53681	7.25432	7.79579	13.6935	Yes	8
11329	chr19	21804946	21852065	-	chr19:21804946-21852065@-	47120	5918	ENSG00000198521	7594	HGNC:13109	protein-coding	ZNF43	zinc finger protein 43	7.61714	4.8925	15.2066	18.2695	Yes	6
11332	chr19	39997060	40021038	+	chr19:39997060-40021038@+	23979	8000	ENSG00000187187	339327	HGNC:28671	protein-coding	ZNF546	zinc finger protein 546	5.63366	5.25289	12.0927	19.4879	Yes	6
11334	chr19	20776304	20809995	+	chr19:20776304-20809995@+	33692	4539	ENSG00000160229	7617	HGNC:13135	protein-coding	ZNF66	zinc finger protein 66	97.9852	53.9487	288.009	473.639	Yes	6
11335	chr3	44584964	44599694	+	chr3:44584964-44599694@+	14731	5834	ENSG00000144792	285349	HGNC:26720	protein-coding	ZNF660	zinc finger protein 660	5.30544	4.29561	15.504	19.3892	Yes	6
11336	chr8	7355517	7385558	-	chr8:7355517-7385558@-	30042	3644	ENSG00000215372	100131980	HGNC:37134	protein-coding	ZNF705G	zinc finger protein 705G	2.53025	2.02937	5.51599	11.71	Yes	6

## Sheet: PWM_Glandular
PWM ID	Cognate TF	z score vs All	p value vs All	z score vs hs promoters	p value vs hs promoters		Superclass	Class	Family	Subfamily	Reference
SP4_003	SP4	9.23515	2.48707e-25	12.364	7.20448e-38		Zinc-coordinating DNA-binding domains	C2H2 zinc finger factors	Three-zinc finger Kruppel-related factors	Sp1-like factors	Yin Y et al., Science 2017
KLF12_001	KLF12	9.05266	3.65587e-24	12.9185	5.07155e-41		Zinc-coordinating DNA-binding domains	C2H2 zinc finger factors	Three-zinc finger Kruppel-related factors	Kruppel-like factors	HOCOMOCO v11
KLF6_003	KLF6	9.01313	4.78891e-24	11.6186	1.27982e-33		Zinc-coordinating DNA-binding domains	C2H2 zinc finger factors	Three-zinc finger Kruppel-related factors	Kruppel-like factors	JASPAR 2016
THAP1_002	THAP1	8.86226	3.7019e-23	13.374	8.32439e-44		Zinc-coordinating DNA-binding domains	C2CH THAP-type zinc finger factors	THAP-related factors	-	HOCOMOCO v11
MBD2_001	MBD2	8.79129	8.05193e-23	12.8068	2.49566e-40		Zinc-coordinating DNA-binding domains	CXXC zinc finger factors	CpG-binding proteins	CpG-binding proteins	HOCOMOCO v11
SP2_001	SP2	8.76198	1.6034e-22	12.8913	1.11681e-40		Zinc-coordinating DNA-binding domains	C2H2 zinc finger factors	Three-zinc finger Kruppel-related factors	Sp1-like factors	Jolma A and Taipale J et al., Cell 2013
ZNF454_002	ZNF454	8.65295	3.28978e-22	12.5989	4.12943e-39		Zinc-coordinating DNA-binding domains	C2H2 zinc finger factors	More than 3 adjacent zinc finger factors	unclassified	Yin Y et al., Science 2017
SP2_002	SP2	8.61837	7.22379e-22	13.6519	1.88048e-45		Zinc-coordinating DNA-binding domains	C2H2 zinc finger factors	Three-zinc finger Kruppel-related factors	Sp1-like factors	Yin Y et al., Science 2017
E2F1::HES7_001	E2F1::HES7	8.58394	7.25422e-22	12.4463	2.90726e-38		Composite	Hetero-family	E2F::Hairy	E2F1::HES7	Jolma A et al., Nature, 2015
KLF12_003	KLF12	8.40396	2.16025e-21	10.7422	3.65188e-29		Zinc-coordinating DNA-binding domains	C2H2 zinc finger factors	Three-zinc finger Kruppel-related factors	Kruppel-like factors	JASPAR 2014
ZNF454_004	ZNF454	8.40326	4.09494e-21	12.1708	1.14843e-36		Zinc-coordinating DNA-binding domains	C2H2 zinc finger factors	More than 3 adjacent zinc finger factors	unclassified	Yin Y et al., Science 2017
ZNF704_002	ZNF704	8.32831	1.35823e-20	12.8754	1.05716e-40		Zinc-coordinating DNA-binding domains	C2H2 zinc finger factors	-	-	Yin Y et al., Science 2017
E2F1::ELK1_001	E2F1::ELK1	8.31844	4.71607e-21	12.4577	1.79078e-38		Composite	Hetero-family	E2F::Ets	E2F1::ELK1	Jolma A et al., Nature, 2015
KLF3_002	KLF3	8.29491	7.39241e-21	11.2609	8.09676e-32		Zinc-coordinating DNA-binding domains	C2H2 zinc finger factors	Three-zinc finger Kruppel-related factors	Kruppel-like factors	Jolma A and Taipale J et al., Cell 2013
KLF3_004	KLF3	8.28999	8.34795e-21	11.0516	1.06086e-30		Zinc-coordinating DNA-binding domains	C2H2 zinc finger factors	Three-zinc finger Kruppel-related factors	Kruppel-like factors	JASPAR 2014
KLF3_001	KLF3	8.27566	1.77114e-20	12.6722	1.53204e-39		Zinc-coordinating DNA-binding domains	C2H2 zinc finger factors	Three-zinc finger Kruppel-related factors	Kruppel-like factors	HOCOMOCO v11
KLF15_005	KLF15	8.2304	1.37403e-20	11.5582	2.25043e-33		Zinc-coordinating DNA-binding domains	C2H2 zinc finger factors	Three-zinc finger Kruppel-related factors	Kruppel-like factors	Isakova A et al. Nat Methods. 2017
E2F3::HES7_001	E2F3::HES7	8.23023	2.68364e-20	12.2545	3.69227e-37		Composite	Hetero-family	E2F::Hairy	E2F3::HES7	Jolma A et al., Nature, 2015
HINFP_006	HINFP	8.21389	2.7535e-20	12.5039	1.06202e-38		Zinc-coordinating DNA-binding domains	C2H2 zinc finger factors	Factors with multiple dispersed zinc fingers	HINFP-like factors	Jolma A and Taipale J et al., Cell 2013
TFDP1_001	TFDP1	8.19606	3.37498e-20	12.0192	8.62303e-36		Helix-turn-helix domains	Fork head/winged helix factors	E2F-related factors	DP1	JASPAR 2014
SP3_002	SP3	8.19111	5.16582e-20	12.883	9.70466e-41		Zinc-coordinating DNA-binding domains	C2H2 zinc finger factors	Three-zinc finger Kruppel-related factors	Sp1-like factors	Jolma A and Taipale J et al., Cell 2013
ZNF704_001	ZNF704	8.13594	9.10747e-20	12.5697	6.56914e-39		Zinc-coordinating DNA-binding domains	C2H2 zinc finger factors	-	-	Yin Y et al., Science 2017
SP1_003	SP1	7.98838	3.3349e-19	12.6326	2.46088e-39		Zinc-coordinating DNA-binding domains	C2H2 zinc finger factors	Three-zinc finger Kruppel-related factors	Sp1-like factors	Yin Y et al., Science 2017
KLF2_002	KLF2	7.95365	6.99839e-19	11.1008	1.12016e-30		Zinc-coordinating DNA-binding domains	C2H2 zinc finger factors	Three-zinc finger Kruppel-related factors	Kruppel-like factors	Yin Y et al., Science 2017
HINFP_005	HINFP	7.92492	5.59289e-19	11.7111	3.78609e-34		Zinc-coordinating DNA-binding domains	C2H2 zinc finger factors	Factors with multiple dispersed zinc fingers	HINFP-like factors	Jolma A and Taipale J et al., Cell 2013
TFAP2A_003	TFAP2A	7.92039	2.13926e-18	10.9035	1.91791e-29		Basic domains	Basic helix-span-helix factors (bHSH)	AP-2	-	JASPAR 2014
NRF1_001	NRF1	7.90437	2.99662e-19	11.6896	3.06268e-34		Yet undefined DNA-binding domains	Uncharacterized	NRF	-	JASPAR 2014
KLF9_001	KLF9	7.89098	5.35122e-19	11.6633	6.03037e-34		Zinc-coordinating DNA-binding domains	C2H2 zinc finger factors	Three-zinc finger Kruppel-related factors	Kruppel-like factors	Yin Y et al., Science 2017
SP1_002	SP1	7.8468	2.21414e-18	11.7207	6.4395e-34		Zinc-coordinating DNA-binding domains	C2H2 zinc finger factors	Three-zinc finger Kruppel-related factors	Sp1-like factors	Yin Y et al., Science 2017
KLF1_001	KLF1	7.84303	1.13797e-18	11.6758	6.05291e-34		Zinc-coordinating DNA-binding domains	C2H2 zinc finger factors	Three-zinc finger Kruppel-related factors	Kruppel-like factors	JASPAR 2014
E2F2_005	E2F2	7.83316	2.16457e-18	12.9558	3.86174e-41		Helix-turn-helix domains	Fork head/winged helix factors	E2F-related factors	E2F	Yin Y et al., Science 2017
KLF15_004	KLF15	7.81959	1.44039e-18	11.2397	1.50059e-31		Zinc-coordinating DNA-binding domains	C2H2 zinc finger factors	Three-zinc finger Kruppel-related factors	Kruppel-like factors	HOCOMOCO v11
KLF4_006	KLF4	7.81449	1.43116e-18	10.7345	5.89527e-29		Zinc-coordinating DNA-binding domains	C2H2 zinc finger factors	Three-zinc finger Kruppel-related factors	Kruppel-like factors	HOCOMOCO v11
ZNF501_001	ZNF501	7.8084	8.82831e-19	11.402	1.19257e-32		Zinc-coordinating DNA-binding domains	C2H2 zinc finger factors	Factors with multiple dispersed zinc fingers	unclassified	Yin Y et al., Science 2017
TFAP2C::E2F8_001	TFAP2C::E2F8	7.7835	2.23436e-18	12.2008	7.70421e-37		Composite	Hetero-family	AP-2::E2F	TFAP2C::E2F8	Jolma A et al., Nature, 2015
TFAP2A_009	TFAP2A	7.76346	2.82337e-18	10.8957	8.89903e-30		Basic domains	Basic helix-span-helix factors (bHSH)	AP-2	-	Jolma A and Taipale J et al., Cell 2013
SP8_003	SP8	7.74863	2.39572e-18	10.9765	3.16629e-30		Zinc-coordinating DNA-binding domains	C2H2 zinc finger factors	Three-zinc finger Kruppel-related factors	Sp1-like factors	Jolma A and Taipale J et al., Cell 2013
KLF12_004	KLF12	7.74811	3.45204e-18	11.2308	1.68346e-31		Zinc-coordinating DNA-binding domains	C2H2 zinc finger factors	Three-zinc finger Kruppel-related factors	Kruppel-like factors	JASPAR 2014
E2F4_001	E2F4	7.73919	4.59884e-18	12.0028	1.39218e-35		Helix-turn-helix domains	Fork head/winged helix factors	E2F-related factors	E2F	JASPAR 2014
KLF4_004	KLF4	7.73341	4.97138e-18	10.9826	4.13052e-30		Zinc-coordinating DNA-binding domains	C2H2 zinc finger factors	Three-zinc finger Kruppel-related factors	Kruppel-like factors	HOCOMOCO v11
SP3_003	SP3	7.67691	4.37717e-18	10.8553	1.24217e-29		Zinc-coordinating DNA-binding domains	C2H2 zinc finger factors	Three-zinc finger Kruppel-related factors	Sp1-like factors	HOCOMOCO v11
SP9_001	SP9	7.67156	6.75504e-18	11.0175	2.32391e-30		Zinc-coordinating DNA-binding domains	C2H2 zinc finger factors	Three-zinc finger Kruppel-related factors	Sp1-like factors	Yin Y et al., Science 2017
HINFP_004	HINFP	7.67155	5.08012e-18	11.1793	2.51163e-31		Zinc-coordinating DNA-binding domains	C2H2 zinc finger factors	Factors with multiple dispersed zinc fingers	HINFP-like factors	Jolma A and Taipale J et al., Cell 2013
PLAGL1_001	PLAGL1	7.67098	4.40767e-18	10.3396	4.01058e-27		Zinc-coordinating DNA-binding domains	C2H2 zinc finger factors	More than 3 adjacent zinc finger factors	PLAG factors	Badis G et al., Science 2009
HINFP_003	HINFP	7.66583	5.35312e-18	11.1748	2.64343e-31		Zinc-coordinating DNA-binding domains	C2H2 zinc finger factors	Factors with multiple dispersed zinc fingers	HINFP-like factors	JASPAR 2016
ZBTB7A_002	ZBTB7A	7.63738	2.56792e-18	10.3235	2.96955e-27		Zinc-coordinating DNA-binding domains	C2H2 zinc finger factors	More than 3 adjacent zinc finger factors	ZBTB7 factors	JASPAR 2018
SP4_004	SP4	7.61951	7.98553e-18	11.7364	2.34932e-34		Zinc-coordinating DNA-binding domains	C2H2 zinc finger factors	Three-zinc finger Kruppel-related factors	Sp1-like factors	JASPAR 2014
KLF16_002	KLF16	7.60329	7.09434e-18	10.4201	1.56908e-27		Zinc-coordinating DNA-binding domains	C2H2 zinc finger factors	Three-zinc finger Kruppel-related factors	Kruppel-like factors	Badis G et al., Science 2009
KLF16_001	KLF16	7.60208	1.17273e-17	10.8552	1.40386e-29		Zinc-coordinating DNA-binding domains	C2H2 zinc finger factors	Three-zinc finger Kruppel-related factors	Kruppel-like factors	Yin Y et al., Science 2017
CTCFL_001	CTCFL	7.58951	6.58921e-18	10.5378	3.42874e-28		Zinc-coordinating DNA-binding domains	C2H2 zinc finger factors	More than 3 adjacent zinc finger factors	CTCF-like factors	HOCOMOCO v11
E2F1::NHLH1_001	E2F1::NHLH1	7.58847	1.78609e-17	11.2941	7.23023e-32		Composite	Hetero-family	E2F::Tal	E2F1::NHLH1	Jolma A et al., Nature, 2015
KLF4_002	KLF4	7.56944	1.34693e-17	10.4188	1.97854e-27		Zinc-coordinating DNA-binding domains	C2H2 zinc finger factors	Three-zinc finger Kruppel-related factors	Kruppel-like factors	HOCOMOCO v11
ETV5::HES7_001	ETV5::HES7	7.54255	2.21196e-17	11.5016	5.4818e-33		Composite	Hetero-family	Ets::Hairy	ETV5::HES7	Jolma A et al., Nature, 2015
KLF17_003	KLF17	7.5317	1.74788e-17	10.657	1.23804e-28		Zinc-coordinating DNA-binding domains	C2H2 zinc finger factors	Three-zinc finger Kruppel-related factors	Kruppel-like factors	Yin Y et al., Science 2017
SP1_005	SP1	7.50057	2.4717e-17	10.4059	2.31695e-27		Zinc-coordinating DNA-binding domains	C2H2 zinc finger factors	Three-zinc finger Kruppel-related factors	Sp1-like factors	Yin Y et al., Science 2017
NRF1_002	NRF1	7.49793	9.19619e-18	10.8706	4.59242e-30		Yet undefined DNA-binding domains	Uncharacterized	NRF	-	HOCOMOCO v11
TFAP2C_008	TFAP2C	7.49591	2.06764e-17	10.2103	1.58554e-26		Basic domains	Basic helix-span-helix factors (bHSH)	AP-2	-	Jolma A and Taipale J et al., Cell 2013
E2F3_001	E2F3	7.43942	4.78969e-17	11.4167	1.46964e-32		Helix-turn-helix domains	Fork head/winged helix factors	E2F-related factors	E2F	HOCOMOCO v11
KLF7_001	KLF7	7.43886	3.91667e-17	10.6521	1.21655e-28		Zinc-coordinating DNA-binding domains	C2H2 zinc finger factors	Three-zinc finger Kruppel-related factors	Kruppel-like factors	Yin Y et al., Science 2017
KLF2_001	KLF2	7.43232	7.33845e-17	10.237	1.87621e-26		Zinc-coordinating DNA-binding domains	C2H2 zinc finger factors	Three-zinc finger Kruppel-related factors	Kruppel-like factors	Yin Y et al., Science 2017
SP9_002	SP9	7.42581	4.31445e-17	10.4867	7.96527e-28		Zinc-coordinating DNA-binding domains	C2H2 zinc finger factors	Three-zinc finger Kruppel-related factors	Sp1-like factors	Yin Y et al., Science 2017
E2F4_003	E2F4	7.40836	6.52047e-17	11.4426	1.01795e-32		Helix-turn-helix domains	Fork head/winged helix factors	E2F-related factors	E2F	HOCOMOCO v11
ZIC3_006	ZIC3	7.37185	6.41898e-17	10.6955	6.17698e-29		Zinc-coordinating DNA-binding domains	C2H2 zinc finger factors	More than 3 adjacent zinc finger factors	GLI-like factors	Yin Y et al., Science 2017
KLF14_002	KLF14	7.36704	9.04227e-17	10.4717	1.0743e-27		Zinc-coordinating DNA-binding domains	C2H2 zinc finger factors	Three-zinc finger Kruppel-related factors	Kruppel-like factors	Yin Y et al., Science 2017
TFAP2C::MAX_004	TFAP2C::MAX	7.36365	1.06705e-16	9.65879	6.87365e-24		Composite	Hetero-family	AP-2::bHLH-ZIP	TFAP2C::MAX	Jolma A et al., Nature, 2015
ZNF692_001	ZNF692	7.36243	7.18688e-17	9.85618	6.9265e-25		Zinc-coordinating DNA-binding domains	C2H2 zinc finger factors	More than 3 adjacent zinc finger factors	ZFP91-like factors	Najafabadi, Nat Biotechnol 2015
SP8_002	SP8	7.35985	1.06807e-16	10.646	1.58399e-28		Zinc-coordinating DNA-binding domains	C2H2 zinc finger factors	Three-zinc finger Kruppel-related factors	Sp1-like factors	JASPAR 2018
SP4_002	SP4	7.34007	5.39513e-17	10.1127	3.57601e-26		Zinc-coordinating DNA-binding domains	C2H2 zinc finger factors	Three-zinc finger Kruppel-related factors	Sp1-like factors	JASPAR 2014
SP1_004	SP1	7.3248	6.63556e-17	10.026	9.39613e-26		Zinc-coordinating DNA-binding domains	C2H2 zinc finger factors	Three-zinc finger Kruppel-related factors	Sp1-like factors	Yin Y et al., Science 2017
TFAP2A_007	TFAP2A	7.31311	1.20118e-16	10.0899	5.96027e-26		Basic domains	Basic helix-span-helix factors (bHSH)	AP-2	-	JASPAR 2016
GCM1::SPDEF_005	GCM1::SPDEF	7.31054	9.34568e-17	11.0126	1.21894e-30		Composite	Hetero-family	GCM::Ets	GCM1::SPDEF	Jolma A et al., Nature, 2015
CTCF_004	CTCF	7.3033	1.12255e-16	10.1852	1.85823e-26		Zinc-coordinating DNA-binding domains	C2H2 zinc finger factors	More than 3 adjacent zinc finger factors	CTCF-like factors	Isakova A et al. Nat Methods. 2017
ZIC5_001	ZIC5	7.30231	1.39497e-16	10.6446	1.28522e-28		Zinc-coordinating DNA-binding domains	C2H2 zinc finger factors	More than 3 adjacent zinc finger factors	GLI-like factors	Yin Y et al., Science 2017
TFAP2E_002	TFAP2E	7.28365	2.84397e-16	10.2109	2.58467e-26		Basic domains	Basic helix-span-helix factors (bHSH)	AP-2	-	Yin Y et al., Science 2017
KLF5_005	KLF5	7.27565	3.4485e-16	10.9314	7.74987e-30		Zinc-coordinating DNA-binding domains	C2H2 zinc finger factors	Three-zinc finger Kruppel-related factors	Kruppel-like factors	Yin Y et al., Science 2017
TFAP2C_006	TFAP2C	7.26513	1.74842e-16	10.0516	8.85587e-26		Basic domains	Basic helix-span-helix factors (bHSH)	AP-2	-	JASPAR 2016
ZNF385D_002	ZNF385D	7.26388	8.79248e-17	10.7181	2.82108e-29		Zinc-coordinating DNA-binding domains	C2H2 zinc finger factors	-	-	Yin Y et al., Science 2017
E2F2_001	E2F2	7.25269	3.51558e-16	11.3609	3.46647e-32		Helix-turn-helix domains	Fork head/winged helix factors	E2F-related factors	E2F	HOCOMOCO v11
KLF14_004	KLF14	7.24242	1.44713e-16	10.04	8.029e-26		Zinc-coordinating DNA-binding domains	C2H2 zinc finger factors	Three-zinc finger Kruppel-related factors	Kruppel-like factors	Yin Y et al., Science 2017
E2F1::ELK1_003	E2F1::ELK1	7.19573	3.63077e-16	10.3115	5.57263e-27		Composite	Hetero-family	E2F::Ets	E2F1::ELK1	Jolma A et al., Nature, 2015
E2F1::ELK1_002	E2F1::ELK1	7.19543	3.30132e-16	10.7565	3.10974e-29		Composite	Hetero-family	E2F::Ets	E2F1::ELK1	Jolma A et al., Nature, 2015
FOXN2_001	FOXN2	7.15855	3.31523e-16	10.7275	2.971e-29		Helix-turn-helix domains	Fork head/winged helix factors	Forkhead box (FOX) factors	FOXN	Yin Y et al., Science 2017
KLF13_004	KLF13	7.12476	6.99485e-16	10.0208	1.40929e-25		Zinc-coordinating DNA-binding domains	C2H2 zinc finger factors	Three-zinc finger Kruppel-related factors	Kruppel-like factors	Yin Y et al., Science 2017
KLF13_002	KLF13	7.1016	8.34341e-16	9.96441	2.55915e-25		Zinc-coordinating DNA-binding domains	C2H2 zinc finger factors	Three-zinc finger Kruppel-related factors	Kruppel-like factors	Yin Y et al., Science 2017
GABPA_006	GABPA	7.09994	2.78339e-16	9.58602	6.98444e-24		Helix-turn-helix domains	Tryptophan cluster factors	Ets-related factors	Ets-like factors	Yin Y et al., Science 2017
ZBTB7A_001	ZBTB7A	7.08484	9.55917e-16	9.46606	4.38956e-23		Zinc-coordinating DNA-binding domains	C2H2 zinc finger factors	More than 3 adjacent zinc finger factors	ZBTB7 factors	JASPAR 2016
KLF12_002	KLF12	7.0838	7.66148e-16	9.39708	7.89901e-23		Zinc-coordinating DNA-binding domains	C2H2 zinc finger factors	Three-zinc finger Kruppel-related factors	Kruppel-like factors	Yin Y et al., Science 2017
KLF13_003	KLF13	7.06689	1.1754e-15	9.99216	1.90897e-25		Zinc-coordinating DNA-binding domains	C2H2 zinc finger factors	Three-zinc finger Kruppel-related factors	Kruppel-like factors	Yin Y et al., Science 2017
ZIC3_002	ZIC3	7.05472	1.20993e-15	10.2751	7.43769e-27		Zinc-coordinating DNA-binding domains	C2H2 zinc finger factors	More than 3 adjacent zinc finger factors	GLI-like factors	JASPAR 2016
GMEB2_002	GMEB2	7.03634	8.49697e-16	10.1114	2.98454e-26		alpha-Helices exposed by beta-structures	SAND domain factors	GMEB	GMEB	Yin Y et al., Science 2017
KLF6_001	KLF6	7.03491	2.11468e-15	11.2149	1.70127e-31		Zinc-coordinating DNA-binding domains	C2H2 zinc finger factors	Three-zinc finger Kruppel-related factors	Kruppel-like factors	Yin Y et al., Science 2017
TFAP2A_012	TFAP2A	7.03159	3.10734e-15	9.61372	1.63232e-23		Basic domains	Basic helix-span-helix factors (bHSH)	AP-2	-	Yin Y et al., Science 2017
EGR3_003	EGR3	7.02526	2.2417e-15	11.3379	3.16333e-32		Zinc-coordinating DNA-binding domains	C2H2 zinc finger factors	Three-zinc finger Kruppel-related factors	EGR factors	HOCOMOCO v11
KLF5_004	KLF5	7.00812	1.72224e-15	9.55638	1.75249e-23		Zinc-coordinating DNA-binding domains	C2H2 zinc finger factors	Three-zinc finger Kruppel-related factors	Kruppel-like factors	JASPAR 2016
E2F2_003	E2F2	6.99511	3.00719e-15	11.5942	1.50221e-33		Helix-turn-helix domains	Fork head/winged helix factors	E2F-related factors	E2F	JASPAR 2018
KLF6_002	KLF6	6.98521	2.84077e-15	9.84757	1.00486e-24		Zinc-coordinating DNA-binding domains	C2H2 zinc finger factors	Three-zinc finger Kruppel-related factors	Kruppel-like factors	Yin Y et al., Science 2017
KLF14_003	KLF14	6.98261	3.62916e-15	9.94424	4.15953e-25		Zinc-coordinating DNA-binding domains	C2H2 zinc finger factors	Three-zinc finger Kruppel-related factors	Kruppel-like factors	Yin Y et al., Science 2017
KLF4_003	KLF4	6.98007	3.74599e-15	9.89178	7.38165e-25		Zinc-coordinating DNA-binding domains	C2H2 zinc finger factors	Three-zinc finger Kruppel-related factors	Kruppel-like factors	HOCOMOCO v11
ZFX_002	ZFX	6.97531	2.78621e-15	9.25749	3.65893e-22		Zinc-coordinating DNA-binding domains	C2H2 zinc finger factors	More than 3 adjacent zinc finger factors	ZFX/ZFY factors	JASPAR 2014
ZFX_001	ZFX	6.96302	3.10618e-15	9.24804	4.02543e-22		Zinc-coordinating DNA-binding domains	C2H2 zinc finger factors	More than 3 adjacent zinc finger factors	ZFX/ZFY factors	JASPAR 2014
KLF13_001	KLF13	6.9558	3.54328e-15	10.0246	1.45636e-25		Zinc-coordinating DNA-binding domains	C2H2 zinc finger factors	Three-zinc finger Kruppel-related factors	Kruppel-like factors	Yin Y et al., Science 2017
ZIC3_003	ZIC3	6.95074	2.88581e-15	9.81898	1.08869e-24		Zinc-coordinating DNA-binding domains	C2H2 zinc finger factors	More than 3 adjacent zinc finger factors	GLI-like factors	Jolma A and Taipale J et al., Cell 2013
GCM1::SPDEF_002	GCM1::SPDEF	6.93399	3.26354e-15	10.4606	7.87558e-28		Composite	Hetero-family	GCM::Ets	GCM1::SPDEF	Jolma A et al., Nature, 2015
ZIC1_005	ZIC1	6.9296	3.31846e-15	9.90982	4.07937e-25		Zinc-coordinating DNA-binding domains	C2H2 zinc finger factors	More than 3 adjacent zinc finger factors	GLI-like factors	Yin Y et al., Science 2017
EGR3_001	EGR3	6.91097	5.85918e-15	10.8954	6.23861e-30		Zinc-coordinating DNA-binding domains	C2H2 zinc finger factors	Three-zinc finger Kruppel-related factors	EGR factors	Yin Y et al., Science 2017
TFAP2B_006	TFAP2B	6.90924	8.66012e-15	9.90684	7.45535e-25		Basic domains	Basic helix-span-helix factors (bHSH)	AP-2	-	Yin Y et al., Science 2017
ZBTB12_004	ZBTB12	6.85252	8.53499e-15	10.1668	2.46101e-26		Zinc-coordinating DNA-binding domains	C2H2 zinc finger factors	More than 3 adjacent zinc finger factors	ZBTB6-like factors	Yin Y et al., Science 2017
KLF15_002	KLF15	6.84953	1.41285e-14	10.0924	9.57862e-26		Zinc-coordinating DNA-binding domains	C2H2 zinc finger factors	Three-zinc finger Kruppel-related factors	Kruppel-like factors	Yin Y et al., Science 2017
KLF16_003	KLF16	6.83796	9.18875e-15	10.4156	1.86997e-27		Zinc-coordinating DNA-binding domains	C2H2 zinc finger factors	Three-zinc finger Kruppel-related factors	Kruppel-like factors	JASPAR 2014
ELK4_005	ELK4	6.83586	2.91527e-15	8.80572	1.74896e-20		Helix-turn-helix domains	Tryptophan cluster factors	Ets-related factors	Elk-like factors	JASPAR 2014
CTCF_002	CTCF	6.83475	6.85301e-15	9.34596	1.39413e-22		Zinc-coordinating DNA-binding domains	C2H2 zinc finger factors	More than 3 adjacent zinc finger factors	CTCF-like factors	Najafabadi, Nat Biotechnol 2015
ZNF200_001	ZNF200	6.81039	5.0137e-15	9.26813	2.15205e-22		Zinc-coordinating DNA-binding domains	C2H2 zinc finger factors	More than 3 adjacent zinc finger factors	unclassified	Najafabadi, Nat Biotechnol 2015
E2F1::EOMES_002	E2F1::EOMES	6.80838	1.33607e-14	10.4126	1.85478e-27		Composite	Hetero-family	E2F::TBrain	E2F1::EOMES	Jolma A et al., Nature, 2015
TFAP2B_001	TFAP2B	6.79933	1.5966e-14	10.3736	3.04913e-27		Basic domains	Basic helix-span-helix factors (bHSH)	AP-2	-	HOCOMOCO v11
EGR1_009	EGR1	6.79252	1.52446e-14	11.1703	2.21147e-31		Zinc-coordinating DNA-binding domains	C2H2 zinc finger factors	Three-zinc finger Kruppel-related factors	EGR factors	Badis G et al., Science 2009
SP4_001	SP4	6.78392	2.07699e-14	10.7561	4.64327e-29		Zinc-coordinating DNA-binding domains	C2H2 zinc finger factors	Three-zinc finger Kruppel-related factors	Sp1-like factors	JASPAR 2016
ZIC1_004	ZIC1	6.78047	1.48164e-14	9.92727	3.85367e-25		Zinc-coordinating DNA-binding domains	C2H2 zinc finger factors	More than 3 adjacent zinc finger factors	GLI-like factors	Yin Y et al., Science 2017
E2F1_001	E2F1	6.77914	1.72305e-14	11.3033	5.46815e-32		Helix-turn-helix domains	Fork head/winged helix factors	E2F-related factors	E2F	JASPAR 2014
ETV2::HES7_003	ETV2::HES7	6.779	1.00414e-14	10.0185	9.17399e-26		Composite	Hetero-family	Ets::Hairy	ETV2::HES7	Jolma A et al., Nature, 2015
TFAP2B_005	TFAP2B	6.76891	1.38536e-14	9.23746	4.45311e-22		Basic domains	Basic helix-span-helix factors (bHSH)	AP-2	-	JASPAR 2016
TFAP2C::HES7_001	TFAP2C::HES7	6.76439	2.71892e-14	10.5914	3.09164e-28		Composite	Hetero-family	AP-2::Hairy	TFAP2C::HES7	Jolma A et al., Nature, 2015
EGR4_001	EGR4	6.75995	2.11844e-14	11.0014	1.72326e-30		Zinc-coordinating DNA-binding domains	C2H2 zinc finger factors	Three-zinc finger Kruppel-related factors	EGR factors	Yin Y et al., Science 2017
ETV5::HES7_002	ETV5::HES7	6.7528	2.10892e-14	10.1999	1.88763e-26		Composite	Hetero-family	Ets::Hairy	ETV5::HES7	Jolma A et al., Nature, 2015
ETV2::HES7_001	ETV2::HES7	6.75081	1.39465e-14	9.49398	3.07104e-23		Composite	Hetero-family	Ets::Hairy	ETV2::HES7	Jolma A et al., Nature, 2015
ZNF23_002	ZNF23	6.74309	2.39449e-14	10.5437	4.04462e-28		Zinc-coordinating DNA-binding domains	C2H2 zinc finger factors	More than 3 adjacent zinc finger factors	unclassified	Yin Y et al., Science 2017
E2F1_004	E2F1	6.71947	2.5426e-14	10.7953	1.96285e-29		Helix-turn-helix domains	Fork head/winged helix factors	E2F-related factors	E2F	HOCOMOCO v11
HES1_001	HES1	6.70763	3.49412e-14	9.79444	1.71496e-24		Basic domains	Basic helix-loop-helix factors (bHLH)	Hairy-related factors	Hairy-like factors	Jolma A et al., Nature, 2015
TFAP2C::MAX_001	TFAP2C::MAX	6.70372	1.15273e-14	8.95682	4.3647e-21		Composite	Hetero-family	AP-2::bHLH-ZIP	TFAP2C::MAX	Jolma A et al., Nature, 2015
KLF15_003	KLF15	6.67765	3.81545e-14	9.741	2.98413e-24		Zinc-coordinating DNA-binding domains	C2H2 zinc finger factors	Three-zinc finger Kruppel-related factors	Kruppel-like factors	JASPAR 2016
ZNF460_001	ZNF460	6.67149	4.54465e-14	10.8484	1.14004e-29		Zinc-coordinating DNA-binding domains	C2H2 zinc finger factors	More than 3 adjacent zinc finger factors	ZNF460-like factors	Yin Y et al., Science 2017
EGR1_007	EGR1	6.66818	4.68008e-14	10.8837	7.04911e-30		Zinc-coordinating DNA-binding domains	C2H2 zinc finger factors	Three-zinc finger Kruppel-related factors	EGR factors	Badis G et al., Science 2009
PAX2_002	PAX2	6.66258	3.11327e-14	9.77245	1.34377e-24		Helix-turn-helix domains	Paired box factors	Paired domain only	PAX-2-like	Yin Y et al., Science 2017
ZIC3_005	ZIC3	6.66212	3.49634e-14	9.71988	2.99452e-24		Zinc-coordinating DNA-binding domains	C2H2 zinc finger factors	More than 3 adjacent zinc finger factors	GLI-like factors	Yin Y et al., Science 2017
ZNF23_001	ZNF23	6.64478	6.27755e-14	10.1428	3.65001e-26		Zinc-coordinating DNA-binding domains	C2H2 zinc finger factors	More than 3 adjacent zinc finger factors	unclassified	Yin Y et al., Science 2017
TFAP2E_003	TFAP2E	6.64199	5.46016e-14	9.0981	2.12943e-21		Basic domains	Basic helix-span-helix factors (bHSH)	AP-2	-	Yin Y et al., Science 2017
ELK4_002	ELK4	6.62775	2.09104e-14	8.54493	2.28643e-19		Helix-turn-helix domains	Tryptophan cluster factors	Ets-related factors	Elk-like factors	Wei GH et al., EMBO 2010
TFAP2C::HES7_002	TFAP2C::HES7	6.61889	7.16346e-14	10.5002	6.90532e-28		Composite	Hetero-family	AP-2::Hairy	TFAP2C::HES7	Jolma A et al., Nature, 2015
ZNF501_002	ZNF501	6.59328	7.16081e-14	9.58191	1.36129e-23		Zinc-coordinating DNA-binding domains	C2H2 zinc finger factors	Factors with multiple dispersed zinc fingers	unclassified	Yin Y et al., Science 2017
LIN28B_002	LIN28B	6.59245	6.04489e-14	10.3664	2.26523e-27		beta-Barrel DNA-binding domains	Cold-shock domain factors	-	-	Yin Y et al., Science 2017
EGR1_006	EGR1	6.58068	1.09465e-13	10.9685	3.28559e-30		Zinc-coordinating DNA-binding domains	C2H2 zinc finger factors	Three-zinc finger Kruppel-related factors	EGR factors	JASPAR 2014
ZBTB37_002	ZBTB37	6.57021	7.71015e-14	10.1564	2.3725e-26		Zinc-coordinating DNA-binding domains	C2H2 zinc finger factors	Other factors with up to three adjacent zinc fingers	BTB-POZ	Yin Y et al., Science 2017
CREB3_006	CREB3	6.55197	5.27126e-14	8.78711	2.43636e-20		Basic domains	Basic leucine zipper factors (bZIP)	CREB-related factors	CREB-3-like factors	Yin Y et al., Science 2017
ZIC4_002	ZIC4	6.54972	1.02371e-13	9.78075	1.63055e-24		Zinc-coordinating DNA-binding domains	C2H2 zinc finger factors	More than 3 adjacent zinc finger factors	GLI-like factors	Yin Y et al., Science 2017
ELK3_001	ELK3	6.53641	3.47728e-14	8.58637	1.30085e-19		Helix-turn-helix domains	Tryptophan cluster factors	Ets-related factors	Elk-like factors	Yin Y et al., Science 2017
CTCF_005	CTCF	6.51399	1.98785e-13	10.1741	3.22317e-26		Zinc-coordinating DNA-binding domains	C2H2 zinc finger factors	More than 3 adjacent zinc finger factors	CTCF-like factors	Isakova A et al. Nat Methods. 2017
CREB3L1_005	CREB3L1	6.50421	7.88393e-14	8.35657	1.4868e-18		Basic domains	Basic leucine zipper factors (bZIP)	CREB-related factors	CREB-3-like factors	Yin Y et al., Science 2017
SP3_001	SP3	6.49967	1.90986e-13	9.80075	1.68482e-24		Zinc-coordinating DNA-binding domains	C2H2 zinc finger factors	Three-zinc finger Kruppel-related factors	Sp1-like factors	Yin Y et al., Science 2017
ZIC1_002	ZIC1	6.4949	1.41322e-13	8.9997	4.54594e-21		Zinc-coordinating DNA-binding domains	C2H2 zinc finger factors	More than 3 adjacent zinc finger factors	GLI-like factors	JASPAR 2016
ZBTB12_002	ZBTB12	6.47742	1.84001e-13	9.80858	1.14452e-24		Zinc-coordinating DNA-binding domains	C2H2 zinc finger factors	More than 3 adjacent zinc finger factors	ZBTB6-like factors	Yin Y et al., Science 2017
TFAP2C_010	TFAP2C	6.47737	2.43742e-13	9.16862	1.23789e-21		Basic domains	Basic helix-span-helix factors (bHSH)	AP-2	-	Yin Y et al., Science 2017
TFAP2A_006	TFAP2A	6.47265	2.16958e-13	9.29877	2.97304e-22		Basic domains	Basic helix-span-helix factors (bHSH)	AP-2	-	JASPAR 2016
TFAP2A_008	TFAP2A	6.4686	2.23716e-13	9.29408	3.11351e-22		Basic domains	Basic helix-span-helix factors (bHSH)	AP-2	-	Jolma A and Taipale J et al., Cell 2013
EGR1_008	EGR1	6.44546	2.6524e-13	10.5204	4.74732e-28		Zinc-coordinating DNA-binding domains	C2H2 zinc finger factors	Three-zinc finger Kruppel-related factors	EGR factors	Yin Y et al., Science 2017
TFDP1_002	TFDP1	6.44401	2.82647e-13	10.571	3.20236e-28		Helix-turn-helix domains	Fork head/winged helix factors	E2F-related factors	DP1	JASPAR 2016
E2F3_005	E2F3	6.44051	2.89071e-13	10.634	1.45299e-28		Helix-turn-helix domains	Fork head/winged helix factors	E2F-related factors	E2F	HOCOMOCO v11
ZBTB7B_003	ZBTB7B	6.43226	3.04583e-13	9.10242	1.75494e-21		Zinc-coordinating DNA-binding domains	C2H2 zinc finger factors	More than 3 adjacent zinc finger factors	ZBTB7 factors	Yin Y et al., Science 2017
GABPA_003	GABPA	6.40662	1.32465e-13	9.03045	2.07696e-21		Helix-turn-helix domains	Tryptophan cluster factors	Ets-related factors	Ets-like factors	Badis G et al., Science 2009
KLF12_005	KLF12	6.40069	2.06704e-13	8.49284	4.3731e-19		Zinc-coordinating DNA-binding domains	C2H2 zinc finger factors	Three-zinc finger Kruppel-related factors	Kruppel-like factors	Yin Y et al., Science 2017
EGR2_005	EGR2	6.38818	4.5455e-13	10.1069	5.02232e-26		Zinc-coordinating DNA-binding domains	C2H2 zinc finger factors	Three-zinc finger Kruppel-related factors	EGR factors	JASPAR 2018
GCM1::SPDEF_004	GCM1::SPDEF	6.37629	3.99388e-13	10.1609	2.57192e-26		Composite	Hetero-family	GCM::Ets	GCM1::SPDEF	Jolma A et al., Nature, 2015
E2F3::FOXI1_001	E2F3::FOXI1	6.36985	5.01891e-13	9.20786	6.48879e-22		Composite	Hetero-family	E2F::FOX	E2F3::FOXI1	Jolma A et al., Nature, 2015
CTCF_001	CTCF	6.35942	2.89747e-13	8.70923	6.04498e-20		Zinc-coordinating DNA-binding domains	C2H2 zinc finger factors	More than 3 adjacent zinc finger factors	CTCF-like factors	HOCOMOCO v11
EGR1_001	EGR1	6.35584	5.8492e-13	10.9513	3.04139e-30		Zinc-coordinating DNA-binding domains	C2H2 zinc finger factors	Three-zinc finger Kruppel-related factors	EGR factors	Yin Y et al., Science 2017
TCFL5_001	TCFL5	6.33729	8.58735e-13	9.85173	1.08469e-24		Basic domains	Basic helix-loop-helix factors (bHLH)	PAS domain factors	SOHLH-like factors	JASPAR 2016
NRF1_003	NRF1	6.32961	1.91252e-13	8.88052	7.1659e-21		Yet undefined DNA-binding domains	Uncharacterized	NRF	-	Jolma A and Taipale J et al., Cell 2013
EGR4_002	EGR4	6.32814	6.9758e-13	10.4694	8.07522e-28		Zinc-coordinating DNA-binding domains	C2H2 zinc finger factors	Three-zinc finger Kruppel-related factors	EGR factors	Yin Y et al., Science 2017
ELK4_001	ELK4	6.32333	2.12854e-13	8.58964	1.27322e-19		Helix-turn-helix domains	Tryptophan cluster factors	Ets-related factors	Elk-like factors	HOCOMOCO v11
GCM1::ELF1_003	GCM1::ELF1	6.32313	4.49331e-13	8.24797	4.72321e-18		Composite	Hetero-family	GCM::Ets	GCM1::ELF1	Jolma A et al., Nature, 2015
HES7_001	HES7	6.30967	8.63338e-13	9.49681	3.6452e-23		Basic domains	Basic helix-loop-helix factors (bHLH)	Hairy-related factors	Hairy-like factors	Yin Y et al., Science 2017
ZFP161_001	ZFP161	6.3089	3.86173e-13	10.7038	2.55013e-29		Zinc-coordinating DNA-binding domains	C2H2 zinc finger factors	More than 3 adjacent zinc finger factors	unclassified	Yin Y et al., Science 2017
LIN28B_001	LIN28B	6.28817	6.1513e-13	9.75092	1.60807e-24		beta-Barrel DNA-binding domains	Cold-shock domain factors	-	-	Yin Y et al., Science 2017
GMEB1_003	GMEB1	6.2626	7.20126e-13	8.62567	1.30444e-19		alpha-Helices exposed by beta-structures	SAND domain factors	GMEB	GMEB	JASPAR 2016
TFAP2A_010	TFAP2A	6.2579	2.13115e-12	8.26652	7.32181e-18		Basic domains	Basic helix-span-helix factors (bHSH)	AP-2	-	Jolma A and Taipale J et al., Cell 2013
SP1_001	SP1	6.25555	1.84215e-12	10.2607	1.40154e-26		Zinc-coordinating DNA-binding domains	C2H2 zinc finger factors	Three-zinc finger Kruppel-related factors	Sp1-like factors	JASPAR 2016
SP3_004	SP3	6.25223	9.62542e-13	10.0698	5.8637e-26		Zinc-coordinating DNA-binding domains	C2H2 zinc finger factors	Three-zinc finger Kruppel-related factors	Sp1-like factors	JASPAR 2016
ZFX_003	ZFX	6.24986	1.06481e-12	8.00754	4.21097e-17		Zinc-coordinating DNA-binding domains	C2H2 zinc finger factors	More than 3 adjacent zinc finger factors	ZFX/ZFY factors	HOCOMOCO v11
E2F1::HES7_002	E2F1::HES7	6.24473	1.60247e-12	9.37339	1.32283e-22		Composite	Hetero-family	E2F::Hairy	E2F1::HES7	Jolma A et al., Nature, 2015
ZIC1_001	ZIC1	6.24273	1.09585e-12	9.64189	5.91612e-24		Zinc-coordinating DNA-binding domains	C2H2 zinc finger factors	More than 3 adjacent zinc finger factors	GLI-like factors	Badis G et al., Science 2009
GCM1::ELF1_006	GCM1::ELK1	6.23874	1.05868e-12	9.35996	1.13508e-22		Composite	Hetero-family	GCM::Ets	GCM1::ELK1	Jolma A et al., Nature, 2015
CTCFL_002	CTCFL	6.23806	1.19632e-12	8.80774	3.07985e-20		Zinc-coordinating DNA-binding domains	C2H2 zinc finger factors	More than 3 adjacent zinc finger factors	CTCF-like factors	JASPAR 2018
ERF::HES7_003	ERF::HES7	6.23752	1.24087e-12	9.71562	2.88476e-24		Composite	Hetero-family	Ets::Hairy	ERF::HES7	Jolma A et al., Nature, 2015
SP8_001	SP8	6.23031	1.31826e-12	8.89842	1.34403e-20		Zinc-coordinating DNA-binding domains	C2H2 zinc finger factors	Three-zinc finger Kruppel-related factors	Sp1-like factors	HOCOMOCO v11
EGR1_005	EGR1	6.22539	1.4287e-12	10.1309	3.51159e-26		Zinc-coordinating DNA-binding domains	C2H2 zinc finger factors	Three-zinc finger Kruppel-related factors	EGR factors	Yin Y et al., Science 2017
VEZF1_001	VEZF1	6.20313	1.41603e-12	10.5285	3.10464e-28		Zinc-coordinating DNA-binding domains	C2H2 zinc finger factors	Factors with multiple dispersed zinc fingers	MAZ-like factors	Badis G et al., Science 2009
GCM1::ELF1_001	GCM1::ELF1	6.20275	1.77699e-12	9.59496	1.19973e-23		Composite	Hetero-family	GCM::Ets	GCM1::ELF1	Jolma A et al., Nature, 2015
ELK4_007	ELK4	6.20159	6.6349e-13	8.38105	9.64423e-19		Helix-turn-helix domains	Tryptophan cluster factors	Ets-related factors	Elk-like factors	HOCOMOCO v11
CREB3L4_006	CREB3L4	6.18538	1.12546e-12	8.0532	2.23408e-17		Basic domains	Basic leucine zipper factors (bZIP)	CREB-related factors	CREB-3-like factors	Yin Y et al., Science 2017
ZIC4_001	ZIC4	6.17425	1.6016e-12	8.84789	1.8068e-20		Zinc-coordinating DNA-binding domains	C2H2 zinc finger factors	More than 3 adjacent zinc finger factors	GLI-like factors	JASPAR 2016
ERF::HES7_002	ERF::HES7	6.13123	2.37089e-12	8.29937	3.11119e-18		Composite	Hetero-family	Ets::Hairy	ERF::HES7	Jolma A et al., Nature, 2015
ZBTB7A_003	ZBTB7A	6.11609	7.34349e-12	8.67163	1.85024e-19		Zinc-coordinating DNA-binding domains	C2H2 zinc finger factors	More than 3 adjacent zinc finger factors	ZBTB7 factors	HOCOMOCO v11
ELK1_003	ELK1	6.11491	1.442e-12	7.7702	2.2731e-16		Helix-turn-helix domains	Tryptophan cluster factors	Ets-related factors	Elk-like factors	Yin Y et al., Science 2017
TFAP2C_007	TFAP2C	6.08625	4.5379e-12	8.58148	2.87677e-19		Basic domains	Basic helix-span-helix factors (bHSH)	AP-2	-	Jolma A and Taipale J et al., Cell 2013
KLF5_002	KLF5	6.08238	5.41482e-12	8.91124	1.32234e-20		Zinc-coordinating DNA-binding domains	C2H2 zinc finger factors	Three-zinc finger Kruppel-related factors	Kruppel-like factors	Yin Y et al., Science 2017
TFAP2C::MAX_002	TFAP2C::MAX	6.08197	3.65339e-12	9.01783	3.44968e-21		Composite	Hetero-family	AP-2::bHLH-ZIP	TFAP2C::MAX	Jolma A et al., Nature, 2015
ETV1_001	ETV1	6.0755	1.89086e-12	8.05435	1.90835e-17		Helix-turn-helix domains	Tryptophan cluster factors	Ets-related factors	Elk-like factors	Yin Y et al., Science 2017
E2F1::EOMES_001	E2F1::EOMES	6.07478	5.72678e-12	9.75814	2.26639e-24		Composite	Hetero-family	E2F::TBrain	E2F1::EOMES	Jolma A et al., Nature, 2015
KLF5_003	KLF5	6.07079	5.57768e-12	8.76749	5.19811e-20		Zinc-coordinating DNA-binding domains	C2H2 zinc finger factors	Three-zinc finger Kruppel-related factors	Kruppel-like factors	HOCOMOCO v11
USF2_003	USF2	6.0669	2.52383e-12	6.56069	3.68354e-12		Basic domains	Basic helix-loop-helix factors (bHLH)	bHLH-ZIP factors	USF factors	HOCOMOCO v11
ETV6_001	ETV6	6.04228	3.14982e-12	8.38808	1.04658e-18		Helix-turn-helix domains	Tryptophan cluster factors	Ets-related factors	ETV6-like factors	JASPAR 2016
CTCF_006	CTCF	6.03737	2.93896e-12	8.2742	2.63716e-18		Zinc-coordinating DNA-binding domains	C2H2 zinc finger factors	More than 3 adjacent zinc finger factors	CTCF-like factors	Jolma A and Taipale J et al., Cell 2013
ETV1_002	ETV1	6.02287	3.37779e-12	7.78955	2.10792e-16		Helix-turn-helix domains	Tryptophan cluster factors	Ets-related factors	Elk-like factors	Wei GH et al., EMBO 2010
PAX8_001	PAX8	6.01765	5.65773e-12	7.78757	2.56608e-16		Helix-turn-helix domains	Paired box factors	Paired domain only	PAX-2-like	Yin Y et al., Science 2017
TFAP2C::MAX_003	TFAP2C::MAX	5.99552	9.41021e-12	8.44564	9.2782e-19		Composite	Hetero-family	AP-2::bHLH-ZIP	TFAP2C::MAX	Jolma A et al., Nature, 2015
HEY2_006	HEY2	5.99388	9.37178e-12	8.23184	7.16035e-18		Basic domains	Basic helix-loop-helix factors (bHLH)	Hairy-related factors	Hairy-like factors	Jolma A and Taipale J et al., Cell 2013
ZBTB33_002	ZBTB33	5.97289	5.43549e-12	9.65776	3.41257e-24		Zinc-coordinating DNA-binding domains	C2H2 zinc finger factors	Other factors with up to three adjacent zinc fingers	BTB-POZ	JASPAR 2014
ELK1_006	ELK1	5.97119	4.09426e-12	7.96925	3.88071e-17		Helix-turn-helix domains	Tryptophan cluster factors	Ets-related factors	Elk-like factors	Jolma A et al., Nature, 2015
MXI1_002	MXI1	5.95912	7.98147e-12	8.00799	4.12913e-17		Basic domains	Basic helix-loop-helix factors (bHLH)	bHLH-ZIP factors	Mad-like factors	HOCOMOCO v11
HES1_002	HES1	5.94061	1.33851e-11	8.80644	3.08222e-20		Basic domains	Basic helix-loop-helix factors (bHLH)	Hairy-related factors	Hairy-like factors	Yin Y et al., Science 2017
ZNF449_001	ZNF449	5.93709	1.46741e-11	8.17181	1.10733e-17		Zinc-coordinating DNA-binding domains	C2H2 zinc finger factors	More than 3 adjacent zinc finger factors	unclassified	Yin Y et al., Science 2017
E2F3::TBX21_002	E2F3::TBX21	5.93215	1.1016e-11	8.77124	3.72352e-20		Composite	Hetero-family	E2F::TBrain	E2F3::TBX21	Jolma A et al., Nature, 2015
EGR3_002	EGR3	5.91687	1.49265e-11	9.2407	3.81971e-22		Zinc-coordinating DNA-binding domains	C2H2 zinc finger factors	Three-zinc finger Kruppel-related factors	EGR factors	Yin Y et al., Science 2017
TFAP2A_005	TFAP2A	5.90938	2.62686e-11	7.83223	2.99243e-16		Basic domains	Basic helix-span-helix factors (bHSH)	AP-2	-	JASPAR 2016
FEV_001	FEV	5.90683	1.00932e-11	8.38905	1.1608e-18		Helix-turn-helix domains	Tryptophan cluster factors	Ets-related factors	Ets-like factors	HOCOMOCO v11
ZBTB33_001	ZBTB33	5.88392	1.09402e-11	9.46615	2.65476e-23		Zinc-coordinating DNA-binding domains	C2H2 zinc finger factors	Other factors with up to three adjacent zinc fingers	BTB-POZ	HOCOMOCO v11
ELK3_003	ELK3	5.86289	8.2902e-12	7.69787	3.69418e-16		Helix-turn-helix domains	Tryptophan cluster factors	Ets-related factors	Elk-like factors	Yin Y et al., Science 2017
E2F7_001	E2F7	5.85808	2.75226e-11	9.62395	9.06353e-24		Helix-turn-helix domains	Fork head/winged helix factors	E2F-related factors	E2F	Jolma A and Taipale J et al., Cell 2013
GCM1::ELF1_005	GCM1::ELK1	5.85709	1.93266e-11	8.87686	1.31584e-20		Composite	Hetero-family	GCM::Ets	GCM1::ELK1	Jolma A et al., Nature, 2015
EGR4_003	EGR4	5.83297	3.19973e-11	9.53538	2.14616e-23		Zinc-coordinating DNA-binding domains	C2H2 zinc finger factors	Three-zinc finger Kruppel-related factors	EGR factors	Yin Y et al., Science 2017
HES1_004	HES1	5.82029	2.83137e-11	8.83675	2.05764e-20		Basic domains	Basic helix-loop-helix factors (bHLH)	Hairy-related factors	Hairy-like factors	JASPAR 2016
TFAP2C::ELK1_001	TFAP2C::ELK1	5.79339	4.4318e-11	9.23347	5.30154e-22		Composite	Hetero-family	AP-2::Ets	TFAP2C::ELK1	Jolma A et al., Nature, 2015
TCFL5_003	TCFL5	5.78696	4.63072e-11	9.84705	8.18385e-25		Basic domains	Basic helix-loop-helix factors (bHLH)	PAS domain factors	SOHLH-like factors	Yin Y et al., Science 2017
GCM1::ELK3_001	GCM1::ELK3	5.76832	4.46292e-11	8.27751	3.77477e-18		Composite	Hetero-family	GCM::Ets	GCM1::ELK3	Jolma A et al., Nature, 2015
ELK3_005	ELK3	5.76095	1.97826e-11	7.55889	1.28432e-15		Helix-turn-helix domains	Tryptophan cluster factors	Ets-related factors	Elk-like factors	Yin Y et al., Science 2017
PAX6_005	PAX6	5.75411	4.22594e-11	8.64575	1.11098e-19		Helix-turn-helix domains	Paired box factors	Paired plus homeo domain	PAX-4-like	Yin Y et al., Science 2017
ZIC3_001	ZIC3	5.74244	4.9499e-11	9.06383	2.06929e-21		Zinc-coordinating DNA-binding domains	C2H2 zinc finger factors	More than 3 adjacent zinc finger factors	GLI-like factors	Badis G et al., Science 2009
ELF2_012	ELF2	5.72255	3.42834e-11	7.48265	2.89624e-15		Helix-turn-helix domains	Tryptophan cluster factors	Ets-related factors	Elf-1-like factors	Wei GH et al., EMBO 2010
TFAP2B_003	TFAP2B	5.71744	6.54692e-11	8.12389	1.7672e-17		Basic domains	Basic helix-span-helix factors (bHSH)	AP-2	-	JASPAR 2016
ELF2_003	ELF2	5.71187	3.98279e-11	7.42978	4.48673e-15		Helix-turn-helix domains	Tryptophan cluster factors	Ets-related factors	Elf-1-like factors	Jolma A and Taipale J et al., Cell 2013
ERF::HES7_001	ERF::HES7	5.71067	5.54932e-11	8.46149	6.4171e-19		Composite	Hetero-family	Ets::Hairy	ERF::HES7	Jolma A et al., Nature, 2015
ZIC3_007	ZIC3	5.70877	6.48214e-11	8.13835	1.38762e-17		Zinc-coordinating DNA-binding domains	C2H2 zinc finger factors	More than 3 adjacent zinc finger factors	GLI-like factors	Yin Y et al., Science 2017
EGR1_003	EGR1	5.68273	9.94972e-11	9.7672	1.88298e-24		Zinc-coordinating DNA-binding domains	C2H2 zinc finger factors	Three-zinc finger Kruppel-related factors	EGR factors	Isakova A et al. Nat Methods. 2017
SP2_003	SP2	5.67957	8.0058e-11	8.26742	4.43058e-18		Zinc-coordinating DNA-binding domains	C2H2 zinc finger factors	Three-zinc finger Kruppel-related factors	Sp1-like factors	Yin Y et al., Science 2017
GCM1::ETV1_001	GCM1::ETV1	5.67419	1.188e-10	8.81367	3.46532e-20		Composite	Hetero-family	GCM::Ets	GCM1::ETV1	Jolma A et al., Nature, 2015
ZNF454_003	ZNF454	5.66313	1.2871e-10	8.1008	2.22326e-17		Zinc-coordinating DNA-binding domains	C2H2 zinc finger factors	More than 3 adjacent zinc finger factors	unclassified	Yin Y et al., Science 2017
ZIC5_002	ZIC5	5.65353	8.40326e-11	7.39777	7.06085e-15		Zinc-coordinating DNA-binding domains	C2H2 zinc finger factors	More than 3 adjacent zinc finger factors	GLI-like factors	Yin Y et al., Science 2017
ELK3_006	ELK3	5.64834	4.77401e-11	7.11938	4.60432e-14		Helix-turn-helix domains	Tryptophan cluster factors	Ets-related factors	Elk-like factors	Yin Y et al., Science 2017
ETV2::HES7_002	ETV2::HES7	5.63839	1.13228e-10	9.05204	2.38758e-21		Composite	Hetero-family	Ets::Hairy	ETV2::HES7	Jolma A et al., Nature, 2015
EGR2_002	EGR2	5.63267	1.34218e-10	9.32319	1.79184e-22		Zinc-coordinating DNA-binding domains	C2H2 zinc finger factors	Three-zinc finger Kruppel-related factors	EGR factors	Yin Y et al., Science 2017
ELF4_005	ELF4	5.62681	5.96364e-11	7.45552	3.16759e-15		Helix-turn-helix domains	Tryptophan cluster factors	Ets-related factors	Elf-1-like factors	Wei GH et al., EMBO 2010
ETV7_004	ETV7	5.60303	1.02881e-10	7.30649	1.34725e-14		Helix-turn-helix domains	Tryptophan cluster factors	Ets-related factors	ETV6-like factors	Yin Y et al., Science 2017
ETV3_001	ETV3	5.59737	7.39357e-11	7.40893	4.66218e-15		Helix-turn-helix domains	Tryptophan cluster factors	Ets-related factors	Ets-like factors	Yin Y et al., Science 2017
TFAP2B_007	TFAP2B	5.59111	1.92452e-10	7.91595	1.16915e-16		Basic domains	Basic helix-span-helix factors (bHSH)	AP-2	-	Yin Y et al., Science 2017
ETV4_002	ETV4	5.58288	7.51592e-11	7.32627	8.534e-15		Helix-turn-helix domains	Tryptophan cluster factors	Ets-related factors	Elk-like factors	Yin Y et al., Science 2017
TFAP2B_002	TFAP2B	5.58209	1.53705e-10	7.54807	2.19922e-15		Basic domains	Basic helix-span-helix factors (bHSH)	AP-2	-	Badis G et al., Science 2009
TFAP2C_004	TFAP2C	5.56698	1.92594e-10	7.86429	1.66211e-16		Basic domains	Basic helix-span-helix factors (bHSH)	AP-2	-	JASPAR 2016
ELK1_007	ELK1	5.56671	7.99812e-11	7.29076	1.09299e-14		Helix-turn-helix domains	Tryptophan cluster factors	Ets-related factors	Elk-like factors	Yin Y et al., Science 2017
ZIC2_001	ZIC2	5.5665	1.71086e-10	8.7555	4.00922e-20		Zinc-coordinating DNA-binding domains	C2H2 zinc finger factors	More than 3 adjacent zinc finger factors	GLI-like factors	Badis G et al., Science 2009
MEIS1::ELF1_001	MEIS1::ELF1	5.55235	1.02112e-10	6.95777	1.69982e-13		Composite	Hetero-family	TALE::Ets	MEIS1::ELF1	Jolma A et al., Nature, 2015
ELK1::EOMES_001	ELK1::EOMES	5.54264	1.88823e-10	7.977	4.93607e-17		Composite	Hetero-family	Ets::TBrain	ELK1::EOMES	Jolma A et al., Nature, 2015
EGR1_004	EGR1	5.52716	3.05401e-10	9.56792	1.62576e-23		Zinc-coordinating DNA-binding domains	C2H2 zinc finger factors	Three-zinc finger Kruppel-related factors	EGR factors	Yin Y et al., Science 2017
ELF1_001	ELF1	5.52693	1.5342e-10	7.19649	2.85456e-14		Helix-turn-helix domains	Tryptophan cluster factors	Ets-related factors	Elf-1-like factors	Yin Y et al., Science 2017
ESR2_001	ESR2	5.52522	1.80826e-10	6.95393	1.98388e-13		Zinc-coordinating DNA-binding domains	Nuclear receptors with C4 zinc fingers	Steroid hormone receptors (NR3)	ER-like receptors (NR3A)	HOCOMOCO v11
ETV5_005	ETV5	5.51762	1.41755e-10	7.12136	4.81084e-14		Helix-turn-helix domains	Tryptophan cluster factors	Ets-related factors	Elk-like factors	Jolma A and Taipale J et al., Cell 2013
ETV5_006	ETV5	5.50921	1.5066e-10	7.10592	5.42905e-14		Helix-turn-helix domains	Tryptophan cluster factors	Ets-related factors	Elk-like factors	Yin Y et al., Science 2017
KLF11_001	KLF11	5.48737	3.55701e-10	9.53779	1.96835e-23		Zinc-coordinating DNA-binding domains	C2H2 zinc finger factors	Three-zinc finger Kruppel-related factors	Kruppel-like factors	JASPAR 2016
CREB3L2_003	CREB3L2	5.48671	1.94675e-10	6.81584	5.25513e-13		Basic domains	Basic leucine zipper factors (bZIP)	CREB-related factors	CREB-3-like factors	Jolma A and Taipale J et al., Cell 2013
HES2_001	HES2	5.48511	3.66262e-10	7.8883	1.35897e-16		Basic domains	Basic helix-loop-helix factors (bHLH)	Hairy-related factors	Hairy-like factors	Yin Y et al., Science 2017
ELK1_009	ELK1	5.48329	1.61181e-10	7.83946	1.21619e-16		Helix-turn-helix domains	Tryptophan cluster factors	Ets-related factors	Elk-like factors	Jolma A et al., Nature, 2015
PAX6_004	PAX6	5.47623	2.78169e-10	7.87618	1.12457e-16		Helix-turn-helix domains	Paired box factors	Paired plus homeo domain	PAX-4-like	Yin Y et al., Science 2017
KLF11_002	KLF11	5.47259	4.06257e-10	9.54661	1.86105e-23		Zinc-coordinating DNA-binding domains	C2H2 zinc finger factors	Three-zinc finger Kruppel-related factors	Kruppel-like factors	Yin Y et al., Science 2017
ETS2_001	ETS2	5.46914	1.69117e-10	7.4096	4.23809e-15		Helix-turn-helix domains	Tryptophan cluster factors	Ets-related factors	Ets-like factors	HOCOMOCO v11
CREB3L1_002	CREB3L1	5.45954	2.22092e-10	6.79226	6.30628e-13		Basic domains	Basic leucine zipper factors (bZIP)	CREB-related factors	CREB-3-like factors	Yin Y et al., Science 2017
ZNF454_005	ZNF454	5.45874	5.043e-10	7.68758	7.40481e-16		Zinc-coordinating DNA-binding domains	C2H2 zinc finger factors	More than 3 adjacent zinc finger factors	unclassified	Yin Y et al., Science 2017
GCM1::ELK3_002	GCM1::ELK3	5.45418	4.37838e-10	9.05814	2.52869e-21		Composite	Hetero-family	GCM::Ets	GCM1::ELK3	Jolma A et al., Nature, 2015
HINFP_001	HINFP	5.45418	3.02586e-10	8.61205	1.33465e-19		Zinc-coordinating DNA-binding domains	C2H2 zinc finger factors	Factors with multiple dispersed zinc fingers	HINFP-like factors	HOCOMOCO v11
CREB3L4_003	CREB3L4	5.44814	2.64694e-10	6.87876	3.39598e-13		Basic domains	Basic leucine zipper factors (bZIP)	CREB-related factors	CREB-3-like factors	Yin Y et al., Science 2017
GABPA_004	GABPA	5.43766	2.14326e-10	7.24727	1.60401e-14		Helix-turn-helix domains	Tryptophan cluster factors	Ets-related factors	Ets-like factors	Yin Y et al., Science 2017
RARA_009	RARA	5.43737	3.35131e-10	6.74725	9.51063e-13		Zinc-coordinating DNA-binding domains	Nuclear receptors with C4 zinc fingers	Thyroid hormone receptor-related factors (NR1)	Retinoic acid receptors (NR1B)	Yin Y et al., Science 2017
GABPA_008	GABPA	5.431	2.17179e-10	7.12721	4.06976e-14		Helix-turn-helix domains	Tryptophan cluster factors	Ets-related factors	Ets-like factors	Yin Y et al., Science 2017
HEY1_002	HEY1	5.42734	5.61342e-10	7.70112	6.41911e-16		Basic domains	Basic helix-loop-helix factors (bHLH)	Hairy-related factors	Hairy-like factors	Yin Y et al., Science 2017
ZNF460_002	ZNF460	5.42326	7.2309e-10	9.37496	1.30066e-22		Zinc-coordinating DNA-binding domains	C2H2 zinc finger factors	More than 3 adjacent zinc finger factors	ZNF460-like factors	Yin Y et al., Science 2017
TFAP2B_004	TFAP2B	5.41889	7.51078e-10	7.08705	1.11868e-13		Basic domains	Basic helix-span-helix factors (bHSH)	AP-2	-	JASPAR 2016
ELK4_006	ELK4	5.39485	3.04902e-10	6.92686	2.04782e-13		Helix-turn-helix domains	Tryptophan cluster factors	Ets-related factors	Elk-like factors	Yin Y et al., Science 2017
TFAP2E_001	TFAP2E	5.39093	8.05074e-10	7.1675	5.55347e-14		Basic domains	Basic helix-span-helix factors (bHSH)	AP-2	-	Badis G et al., Science 2009
NFKB1_002	NFKB1	5.37957	5.22546e-10	7.61752	9.83159e-16		Immunoglobulin fold	Rel homology region (RHR) factors	NF-kappaB-related factors	NF-kappaB p50 subunit-like factors	JASPAR 2014
EGR4_004	EGR4	5.37765	8.96632e-10	9.17898	7.74717e-22		Zinc-coordinating DNA-binding domains	C2H2 zinc finger factors	Three-zinc finger Kruppel-related factors	EGR factors	Yin Y et al., Science 2017
ETV5_002	ETV5	5.37296	4.15485e-10	7.139	4.19696e-14		Helix-turn-helix domains	Tryptophan cluster factors	Ets-related factors	Elk-like factors	JASPAR 2014
ETV4_003	ETV4	5.37179	3.50383e-10	7.07098	6.51865e-14		Helix-turn-helix domains	Tryptophan cluster factors	Ets-related factors	Elk-like factors	Yin Y et al., Science 2017
PPARD_004	PPARD	5.36863	6.21617e-10	6.8092	6.15446e-13		Zinc-coordinating DNA-binding domains	Nuclear receptors with C4 zinc fingers	Thyroid hormone receptor-related factors (NR1)	PPAR (NR1C)	Yin Y et al., Science 2017
TFAP2A_011	TFAP2A	5.36401	1.11025e-09	6.94116	3.43778e-13		Basic domains	Basic helix-span-helix factors (bHSH)	AP-2	-	Jolma A and Taipale J et al., Cell 2013
MYCN_003	MYCN	5.3626	5.95957e-10	6.52154	5.46729e-12		Basic domains	Basic helix-loop-helix factors (bHLH)	bHLH-ZIP factors	Myc/Max factors	JASPAR 2014
GABPA_002	GABPA	5.34979	4.64262e-10	6.91861	2.27467e-13		Helix-turn-helix domains	Tryptophan cluster factors	Ets-related factors	Ets-like factors	Yin Y et al., Science 2017
ELK1_008	ELK1	5.34377	4.23149e-10	6.96231	1.51458e-13		Helix-turn-helix domains	Tryptophan cluster factors	Ets-related factors	Elk-like factors	Jolma A et al., Nature, 2015
TCFL5_002	TCFL5	5.34146	1.00708e-09	9.13695	1.13219e-21		Basic domains	Basic helix-loop-helix factors (bHLH)	PAS domain factors	SOHLH-like factors	Yin Y et al., Science 2017
ETV5::CLOCK_001	ETV5::CLOCK	5.34134	8.71549e-10	8.31816	2.47252e-18		Composite	Hetero-family	Ets::PAS	ETV5::CLOCK	Jolma A et al., Nature, 2015
E2F1_005	E2F1	5.34007	9.54732e-10	7.17285	4.73745e-14		Helix-turn-helix domains	Fork head/winged helix factors	E2F-related factors	E2F	Yin Y et al., Science 2017
ETV2::SREBF2_002	ETV2::SREBF2	5.32741	8.32153e-10	7.08395	7.99993e-14		Composite	Homo-family	Ets::Ets	ETV2::SREBF2	Jolma A et al., Nature, 2015
HEY1_004	HEY1	5.32726	1.06438e-09	8.56158	2.95103e-19		Basic domains	Basic helix-loop-helix factors (bHLH)	Hairy-related factors	Hairy-like factors	Yin Y et al., Science 2017
ZNF281_003	ZNF281	5.32348	1.08944e-09	9.16467	9.17356e-22		Zinc-coordinating DNA-binding domains	C2H2 zinc finger factors	More than 3 adjacent zinc finger factors	ZNF148-like factors	Yin Y et al., Science 2017
KLF15_001	KLF15	5.32029	1.31231e-09	9.85857	7.75061e-25		Zinc-coordinating DNA-binding domains	C2H2 zinc finger factors	Three-zinc finger Kruppel-related factors	Kruppel-like factors	JASPAR 2016
E2F1_006	E2F1	5.313	1.09015e-09	6.87573	4.49027e-13		Helix-turn-helix domains	Fork head/winged helix factors	E2F-related factors	E2F	Jolma A and Taipale J et al., Cell 2013
YY2_003	YY2	5.31208	5.94605e-10	5.89141	3.44439e-10		Zinc-coordinating DNA-binding domains	C2H2 zinc finger factors	More than 3 adjacent zinc finger factors	YY1-like factors	Jolma A and Taipale J et al., Cell 2013
EGR1_002	EGR1	5.29922	1.45421e-09	9.36776	1.20669e-22		Zinc-coordinating DNA-binding domains	C2H2 zinc finger factors	Three-zinc finger Kruppel-related factors	EGR factors	Yin Y et al., Science 2017
TFAP2A_002	TFAP2A	5.29856	1.15866e-09	7.27378	2.05397e-14		Basic domains	Basic helix-span-helix factors (bHSH)	AP-2	-	Badis G et al., Science 2009
GCM2::HES7_001	GCM2::HES7	5.29761	1.30045e-09	8.26586	4.51714e-18		Composite	Hetero-family	GCM::Hairy	GCM2::HES7	Jolma A et al., Nature, 2015
FEV_002	FEV	5.2958	5.70992e-10	6.84599	3.6187e-13		Helix-turn-helix domains	Tryptophan cluster factors	Ets-related factors	Ets-like factors	Yin Y et al., Science 2017
ZBTB7A_004	ZBTB7A	5.29012	1.18351e-09	7.48059	3.40696e-15		Zinc-coordinating DNA-binding domains	C2H2 zinc finger factors	More than 3 adjacent zinc finger factors	ZBTB7 factors	Yin Y et al., Science 2017
ETV5::TCF3_002	ETV5::TCF3	5.2787	1.35954e-09	7.48613	3.66863e-15		Composite	Hetero-family	Ets::E2A	ETV5::TCF3	Jolma A et al., Nature, 2015
NR1H4_002	NR1H4	5.27366	1.5592e-09	8.03617	3.60348e-17		Zinc-coordinating DNA-binding domains	Nuclear receptors with C4 zinc fingers	Thyroid hormone receptor-related factors (NR1)	LXR (NR1H)	HOCOMOCO v11
CREB3L1_001	CREB3L1	5.27178	1.18268e-09	7.3648	7.29659e-15		Basic domains	Basic leucine zipper factors (bZIP)	CREB-related factors	CREB-3-like factors	Yin Y et al., Science 2017
KLF10_002	KLF10	5.2573	1.67393e-09	8.85532	1.78234e-20		Zinc-coordinating DNA-binding domains	C2H2 zinc finger factors	Three-zinc finger Kruppel-related factors	Kruppel-like factors	Yin Y et al., Science 2017
PAX9_002	PAX9	5.25652	1.61908e-09	6.18581	6.15974e-11		Helix-turn-helix domains	Paired box factors	Paired domain only	PAX-1-like	Yin Y et al., Science 2017
ELF1_002	ELF1	5.25174	9.24462e-10	6.76922	7.01863e-13		Helix-turn-helix domains	Tryptophan cluster factors	Ets-related factors	Elf-1-like factors	JASPAR 2016
KLF13_005	KLF13	5.23985	1.01332e-09	6.70197	1.15406e-12		Zinc-coordinating DNA-binding domains	C2H2 zinc finger factors	Three-zinc finger Kruppel-related factors	Kruppel-like factors	Yin Y et al., Science 2017
ZBTB7A_005	ZBTB7A	5.22394	1.78123e-09	7.16604	4.15289e-14		Zinc-coordinating DNA-binding domains	C2H2 zinc finger factors	More than 3 adjacent zinc finger factors	ZBTB7 factors	Yin Y et al., Science 2017
ELK3_007	ELK3	5.21507	1.02719e-09	6.83111	4.09297e-13		Helix-turn-helix domains	Tryptophan cluster factors	Ets-related factors	Elk-like factors	JASPAR 2016
HEY1_005	HEY1	5.21182	2.3502e-09	6.99242	1.97218e-13		Basic domains	Basic helix-loop-helix factors (bHLH)	Hairy-related factors	Hairy-like factors	JASPAR 2016
PAX5_002	PAX5	5.1967	1.78753e-09	5.6821	1.54918e-09		Helix-turn-helix domains	Paired box factors	Paired domain only	PAX-2-like	JASPAR 2014
HEY2_004	HEY2	5.19362	2.81852e-09	7.53934	2.49077e-15		Basic domains	Basic helix-loop-helix factors (bHLH)	Hairy-related factors	Hairy-like factors	Yin Y et al., Science 2017
KLF10_003	KLF10	5.18804	2.67568e-09	8.42521	1.05396e-18		Zinc-coordinating DNA-binding domains	C2H2 zinc finger factors	Three-zinc finger Kruppel-related factors	Kruppel-like factors	Yin Y et al., Science 2017
TFAP2E_005	TFAP2E	5.18534	2.61542e-09	7.20841	3.43869e-14		Basic domains	Basic helix-span-helix factors (bHSH)	AP-2	-	Yin Y et al., Science 2017
TCF7_009	TCF7	5.18017	2.39013e-09	6.57363	4.01632e-12		Other all-alpha-helical DNA-binding domains	High-mobility group (HMG) domain factors	TCF-7-related factors	-	Yin Y et al., Science 2017
MYCN_001	MYCN	5.17255	1.73892e-09	5.67251	1.55706e-09		Basic domains	Basic helix-loop-helix factors (bHLH)	bHLH-ZIP factors	Myc/Max factors	JASPAR 2018
ELK1::TBX21_001	ELK1::TBX21	5.15982	2.09098e-09	7.52815	1.89518e-15		Composite	Hetero-family	Ets::TBrain	ELK1::TBX21	Jolma A et al., Nature, 2015
WT1_001	WT1	5.15877	4.10672e-09	9.7289	3.00222e-24		Zinc-coordinating DNA-binding domains	C2H2 zinc finger factors	More than 3 adjacent zinc finger factors	unclassified	HOCOMOCO v11
ZIC1_006	ZIC1	5.15187	2.92512e-09	6.75048	1.12977e-12		Zinc-coordinating DNA-binding domains	C2H2 zinc finger factors	More than 3 adjacent zinc finger factors	GLI-like factors	Yin Y et al., Science 2017
ZNF682_001	ZNF682	5.14016	3.73005e-09	6.45744	1.01722e-11		Zinc-coordinating DNA-binding domains	C2H2 zinc finger factors	More than 3 adjacent zinc finger factors	unclassified	Isakova A et al. Nat Methods. 2017
ELF1_010	ELF1	5.1382	2.05735e-09	6.90708	2.57141e-13		Helix-turn-helix domains	Tryptophan cluster factors	Ets-related factors	Elf-1-like factors	JASPAR 2016
ZNF250_002	ZNF250	5.1266	3.9559e-09	5.14432	4.49405e-08		Zinc-coordinating DNA-binding domains	C2H2 zinc finger factors	More than 3 adjacent zinc finger factors	unclassified	Yin Y et al., Science 2017
GLIS2_004	GLIS2	5.12651	4.624e-09	7.86938	1.60519e-16		Zinc-coordinating DNA-binding domains	C2H2 zinc finger factors	More than 3 adjacent zinc finger factors	GLI-like factors	JASPAR 2016
GCM1::ERG_001	GCM1::ERG	5.12555	4.48075e-09	8.69227	8.93553e-20		Composite	Hetero-family	GCM::Ets	GCM1::ERG	Jolma A et al., Nature, 2015
ZNF574_001	ZNF574	5.12421	2.82545e-09	7.25563	1.88747e-14		Zinc-coordinating DNA-binding domains	C2H2 zinc finger factors	Factors with multiple dispersed zinc fingers	ZNF526-like factors	Najafabadi, Nat Biotechnol 2015
TFAP2C::ETV7_001	TFAP2C::ETV7	5.12208	4.32568e-09	8.11921	1.69615e-17		Composite	Hetero-family	AP-2::Ets	TFAP2C::ETV7	Jolma A et al., Nature, 2015
PAX1_002	PAX1	5.12164	3.97932e-09	6.54149	5.09999e-12		Helix-turn-helix domains	Paired box factors	Paired domain only	PAX-1-like	Yin Y et al., Science 2017
HEY2_002	HEY2	5.11679	4.55405e-09	7.408	7.24428e-15		Basic domains	Basic helix-loop-helix factors (bHLH)	Hairy-related factors	Hairy-like factors	Yin Y et al., Science 2017
ASCL2_003	ASCL2	5.11588	3.82571e-09	7.24687	2.2047e-14		Basic domains	Basic helix-loop-helix factors (bHLH)	MyoD/ASC-related factors	Achaete-Scute-like factors	Yin Y et al., Science 2017
PAX5_003	PAX5	5.10163	4.57802e-09	6.39182	1.52302e-11		Helix-turn-helix domains	Paired box factors	Paired domain only	PAX-2-like	JASPAR 2018
E2F3::TBX21_003	E2F3::TBX21	5.09211	7.70969e-09	8.15544	1.65196e-17		Composite	Hetero-family	E2F::TBrain	E2F3::TBX21	Jolma A et al., Nature, 2015
ETV1_006	ETV1	5.08467	2.7257e-09	6.56524	3.10403e-12		Helix-turn-helix domains	Tryptophan cluster factors	Ets-related factors	Elk-like factors	Yin Y et al., Science 2017
HEY1_003	HEY1	5.08273	4.85034e-09	7.57514	1.64419e-15		Basic domains	Basic helix-loop-helix factors (bHLH)	Hairy-related factors	Hairy-like factors	Yin Y et al., Science 2017
ZBTB12_003	ZBTB12	5.08012	6.90395e-09	6.62417	3.3992e-12		Zinc-coordinating DNA-binding domains	C2H2 zinc finger factors	More than 3 adjacent zinc finger factors	ZBTB6-like factors	Yin Y et al., Science 2017
ZFP161_004	ZFP161	5.07876	4.1213e-09	9.18843	4.34287e-22		Zinc-coordinating DNA-binding domains	C2H2 zinc finger factors	More than 3 adjacent zinc finger factors	unclassified	Yin Y et al., Science 2017
ZFP161_002	ZFP161	5.06988	3.98174e-09	9.19301	3.40667e-22		Zinc-coordinating DNA-binding domains	C2H2 zinc finger factors	More than 3 adjacent zinc finger factors	unclassified	Yin Y et al., Science 2017
FLI1_002	FLI1	5.06436	3.08278e-09	6.43225	8.18722e-12		Helix-turn-helix domains	Tryptophan cluster factors	Ets-related factors	Ets-like factors	Yin Y et al., Science 2017
CREB3L1_004	CREB3L1	5.06171	4.69224e-09	7.08411	6.72043e-14		Basic domains	Basic leucine zipper factors (bZIP)	CREB-related factors	CREB-3-like factors	Yin Y et al., Science 2017
HEY1_001	HEY1	5.05323	6.37281e-09	6.69866	1.68439e-12		Basic domains	Basic helix-loop-helix factors (bHLH)	Hairy-related factors	Hairy-like factors	Yin Y et al., Science 2017
ELK3_008	ELK3	5.05103	3.0052e-09	6.62612	1.8428e-12		Helix-turn-helix domains	Tryptophan cluster factors	Ets-related factors	Elk-like factors	Jolma A and Taipale J et al., Cell 2013
VDR::RXRA_001	VDR::RXRA	5.04875	5.01322e-09	5.74815	1.09595e-09		Composite	Hetero-family	Thyroid-(NR1)::RXR-(NR2)	VDR::RXRA	Isakova A et al. Nat Methods. 2017
HEY2_003	HEY2	5.03887	7.11537e-09	7.7243	4.93968e-16		Basic domains	Basic helix-loop-helix factors (bHLH)	Hairy-related factors	Hairy-like factors	Yin Y et al., Science 2017
GCM1::FIGLA_001	GCM1::FIGLA	5.03855	6.81688e-09	7.24472	2.51122e-14		Composite	Hetero-family	GCM::Tal	GCM1::FIGLA	Jolma A et al., Nature, 2015
ZNF740_008	ZNF740	5.03744	1.08228e-08	8.59023	3.37914e-19		Zinc-coordinating DNA-binding domains	C2H2 zinc finger factors	Other factors with up to three adjacent zinc fingers	Other	Yin Y et al., Science 2017
GLI3_001	GLI3	5.03716	5.76483e-09	6.16563	6.61492e-11		Zinc-coordinating DNA-binding domains	C2H2 zinc finger factors	More than 3 adjacent zinc finger factors	GLI-like factors	Jolma A et al., Nature, 2015
PAX5_004	PAX5	5.03646	7.01389e-09	5.62871	2.6517e-09		Helix-turn-helix domains	Paired box factors	Paired domain only	PAX-2-like	HOCOMOCO v11
ATF6B_003	ATF6B	5.03159	5.14067e-09	6.39756	1.2025e-11		Basic domains	Basic leucine zipper factors (bZIP)	CREB-related factors	ATF-6 factors	Yin Y et al., Science 2017
CREB3L1_008	CREB3L1	5.03112	4.68902e-09	6.35736	1.5263e-11		Basic domains	Basic leucine zipper factors (bZIP)	CREB-related factors	CREB-3-like factors	Yin Y et al., Science 2017
KLF5_001	KLF5	5.02803	1.28956e-08	8.20234	1.29293e-17		Zinc-coordinating DNA-binding domains	C2H2 zinc finger factors	Three-zinc finger Kruppel-related factors	Kruppel-like factors	Yin Y et al., Science 2017
ELK1_002	ELK1	5.02408	3.67993e-09	6.52258	3.93361e-12		Helix-turn-helix domains	Tryptophan cluster factors	Ets-related factors	Elk-like factors	JASPAR 2016
PLAG1_001	PLAG1	5.02117	8.67155e-09	8.08164	2.46819e-17		Zinc-coordinating DNA-binding domains	C2H2 zinc finger factors	More than 3 adjacent zinc finger factors	PLAG factors	JASPAR 2014
ELK4_008	ELK4	5.01371	4.24389e-09	6.51751	4.34551e-12		Helix-turn-helix domains	Tryptophan cluster factors	Ets-related factors	Elk-like factors	JASPAR 2014
TCF7L1_002	TCF7L1	5.012	7.41808e-09	6.35835	1.87116e-11		Other all-alpha-helical DNA-binding domains	High-mobility group (HMG) domain factors	TCF-7-related factors	-	Yin Y et al., Science 2017
ARNT::HIF1A_001	ARNT::HIF1A	5.00573	9.01141e-09	7.54084	2.40254e-15		Composite	Homo-family	PAS::PAS	HIF1A::ARNT	JASPAR 2014
ETV1_003	ETV1	4.98417	4.79914e-09	6.56682	2.81724e-12		Helix-turn-helix domains	Tryptophan cluster factors	Ets-related factors	Elk-like factors	HOCOMOCO v11
ELK1_001	ELK1	4.97711	5.30936e-09	6.7555	7.29134e-13		Helix-turn-helix domains	Tryptophan cluster factors	Ets-related factors	Elk-like factors	Yin Y et al., Science 2017
ZBTB37_001	ZBTB37	4.97146	1.05204e-08	7.44788	4.74926e-15		Zinc-coordinating DNA-binding domains	C2H2 zinc finger factors	Other factors with up to three adjacent zinc fingers	BTB-POZ	Yin Y et al., Science 2017
HEY2_001	HEY2	4.96958	1.11782e-08	7.35543	1.04873e-14		Basic domains	Basic helix-loop-helix factors (bHLH)	Hairy-related factors	Hairy-like factors	Yin Y et al., Science 2017
ELF1_003	ELF1	4.9602	6.63653e-09	6.65488	1.65278e-12		Helix-turn-helix domains	Tryptophan cluster factors	Ets-related factors	Elf-1-like factors	Yin Y et al., Science 2017
ZBTB7B_004	ZBTB7B	4.94996	1.3567e-08	7.02461	1.47702e-13		Zinc-coordinating DNA-binding domains	C2H2 zinc finger factors	More than 3 adjacent zinc finger factors	ZBTB7 factors	Yin Y et al., Science 2017
ETV2_003	ETV2	4.94457	6.71329e-09	6.59554	2.41782e-12		Helix-turn-helix domains	Tryptophan cluster factors	Ets-related factors	Ets-like factors	Yin Y et al., Science 2017
ELF4_006	ELF4	4.93855	7.73219e-09	6.59558	2.50038e-12		Helix-turn-helix domains	Tryptophan cluster factors	Ets-related factors	Elf-1-like factors	JASPAR 2016
ZNF449_004	ZNF449	4.92794	1.24781e-08	8.29165	2.57599e-18		Zinc-coordinating DNA-binding domains	C2H2 zinc finger factors	More than 3 adjacent zinc finger factors	unclassified	Yin Y et al., Science 2017
GCM1::SPDEF_003	GCM1::SPDEF	4.92282	1.55133e-08	8.25013	5.04723e-18		Composite	Hetero-family	GCM::Ets	GCM1::SPDEF	Jolma A et al., Nature, 2015
ZIC3_008	ZIC3	4.92269	1.18877e-08	6.32082	2.25471e-11		Zinc-coordinating DNA-binding domains	C2H2 zinc finger factors	More than 3 adjacent zinc finger factors	GLI-like factors	Yin Y et al., Science 2017
KLF1_002	KLF1	4.91793	1.54306e-08	6.56785	4.61017e-12		Zinc-coordinating DNA-binding domains	C2H2 zinc finger factors	Three-zinc finger Kruppel-related factors	Kruppel-like factors	JASPAR 2016
MYCN_005	MYCN	4.9042	1.29561e-08	5.78576	8.17816e-10		Basic domains	Basic helix-loop-helix factors (bHLH)	bHLH-ZIP factors	Myc/Max factors	HOCOMOCO v11
GCM1::ELF1_004	GCM1::ELK1	4.89965	1.20963e-08	6.6148	2.48438e-12		Composite	Hetero-family	GCM::Ets	GCM1::ELK1	Jolma A et al., Nature, 2015
E2F5_001	E2F5	4.89826	1.49891e-08	7.24183	2.46548e-14		Helix-turn-helix domains	Fork head/winged helix factors	E2F-related factors	E2F	Yin Y et al., Science 2017
ERG_004	ERG	4.89603	9.47011e-09	6.20702	3.95361e-11		Helix-turn-helix domains	Tryptophan cluster factors	Ets-related factors	Ets-like factors	Yin Y et al., Science 2017
EGR2_003	EGR2	4.89166	1.77985e-08	7.69763	5.91306e-16		Zinc-coordinating DNA-binding domains	C2H2 zinc finger factors	Three-zinc finger Kruppel-related factors	EGR factors	Yin Y et al., Science 2017
ELF5_003	ELF5	4.89106	1.09876e-08	6.43725	8.12292e-12		Helix-turn-helix domains	Tryptophan cluster factors	Ets-related factors	EHF-like factors	Yin Y et al., Science 2017
CTCF_003	CTCF	4.88307	1.21406e-08	6.0887	1.00541e-10		Zinc-coordinating DNA-binding domains	C2H2 zinc finger factors	More than 3 adjacent zinc finger factors	CTCF-like factors	JASPAR 2014
ZNF385D_001	ZNF385D	4.86614	1.57018e-08	7.27399	1.58822e-14		Zinc-coordinating DNA-binding domains	C2H2 zinc finger factors	-	-	Yin Y et al., Science 2017
ETV2::SREBF2_001	ETV2::SREBF2	4.86075	1.48228e-08	6.24999	3.33669e-11		Composite	Homo-family	Ets::Ets	ETV2::SREBF2	Jolma A et al., Nature, 2015
ERF_001	ERF	4.85822	1.23197e-08	6.35602	1.40543e-11		Helix-turn-helix domains	Tryptophan cluster factors	Ets-related factors	Ets-like factors	Yin Y et al., Science 2017
ETV6_003	ETV6	4.85382	1.47688e-08	7.38822	5.33285e-15		Helix-turn-helix domains	Tryptophan cluster factors	Ets-related factors	ETV6-like factors	HOCOMOCO v11
YY1_001	YY1	4.84606	1.00499e-08	6.25967	2.0797e-11		Zinc-coordinating DNA-binding domains	C2H2 zinc finger factors	More than 3 adjacent zinc finger factors	YY1-like factors	Najafabadi, Nat Biotechnol 2015
CREB3L1_011	CREB3L1	4.83456	1.84373e-08	5.95769	2.45367e-10		Basic domains	Basic leucine zipper factors (bZIP)	CREB-related factors	CREB-3-like factors	Yin Y et al., Science 2017
ZNF449_003	ZNF449	4.8308	2.72182e-08	7.04336	1.28147e-13		Zinc-coordinating DNA-binding domains	C2H2 zinc finger factors	More than 3 adjacent zinc finger factors	unclassified	Yin Y et al., Science 2017
ELF5_006	ELF5	4.82602	2.20054e-08	6.59463	3.15448e-12		Helix-turn-helix domains	Tryptophan cluster factors	Ets-related factors	EHF-like factors	Wei GH et al., EMBO 2010
LEF1_005	LEF1	4.82404	2.5188e-08	6.30338	2.74657e-11		Other all-alpha-helical DNA-binding domains	High-mobility group (HMG) domain factors	TCF-7-related factors	-	Yin Y et al., Science 2017
ETV4_009	ETV4	4.82156	1.61561e-08	6.19748	4.28876e-11		Helix-turn-helix domains	Tryptophan cluster factors	Ets-related factors	Elk-like factors	Yin Y et al., Science 2017
HES5_001	HES5	4.81164	3.44261e-08	6.72583	1.55015e-12		Basic domains	Basic helix-loop-helix factors (bHLH)	Hairy-related factors	Hairy-like factors	Yin Y et al., Science 2017
TFAP2C_005	TFAP2C	4.8092	3.93108e-08	6.18707	7.53501e-11		Basic domains	Basic helix-span-helix factors (bHSH)	AP-2	-	JASPAR 2016
TFAP2C_002	TFAP2C	4.80919	2.9492e-08	6.50336	6.99566e-12		Basic domains	Basic helix-span-helix factors (bHSH)	AP-2	-	Badis G et al., Science 2009
TFE3_005	TFE3	4.80751	2.33421e-08	6.4694	7.4722e-12		Basic domains	Basic helix-loop-helix factors (bHLH)	bHLH-ZIP factors	TFE3-like factors	Yin Y et al., Science 2017
CREB1_010	CREB1	4.80607	1.91576e-08	6.30349	1.98587e-11		Basic domains	Basic leucine zipper factors (bZIP)	CREB-related factors	CREB-like factors	JASPAR 2014
TCF7L1_004	TCF7L1	4.80053	2.84131e-08	6.06614	1.37631e-10		Other all-alpha-helical DNA-binding domains	High-mobility group (HMG) domain factors	TCF-7-related factors	-	Yin Y et al., Science 2017
ETV5::TCF3_001	ETV5::TCF3	4.79995	3.30314e-08	6.88531	4.22034e-13		Composite	Hetero-family	Ets::E2A	ETV5::TCF3	Jolma A et al., Nature, 2015
CREB3L1_006	CREB3L1	4.79698	2.57101e-08	6.90683	2.78199e-13		Basic domains	Basic leucine zipper factors (bZIP)	CREB-related factors	CREB-3-like factors	Yin Y et al., Science 2017
FLI1_004	FLI1	4.79686	1.73286e-08	6.28947	2.1773e-11		Helix-turn-helix domains	Tryptophan cluster factors	Ets-related factors	Ets-like factors	Yin Y et al., Science 2017
MXI1_001	MXI1	4.793	2.68253e-08	5.63149	2.21864e-09		Basic domains	Basic helix-loop-helix factors (bHLH)	bHLH-ZIP factors	Mad-like factors	JASPAR 2018
HES7_002	HES7	4.78729	3.23168e-08	6.945	2.46138e-13		Basic domains	Basic helix-loop-helix factors (bHLH)	Hairy-related factors	Hairy-like factors	Yin Y et al., Science 2017
RFX1_002	RFX1	4.78186	4.31626e-08	5.98249	2.85222e-10		Helix-turn-helix domains	Fork head/winged helix factors	RFX-related factors	-	HOCOMOCO v11
ZNF343_001	ZNF343	4.76996	4.18433e-08	7.46357	4.37065e-15		Zinc-coordinating DNA-binding domains	C2H2 zinc finger factors	More than 3 adjacent zinc finger factors	ZNF343-like factors	Yin Y et al., Science 2017
MYC_001	MYC	4.76946	3.20029e-08	5.76766	9.65925e-10		Basic domains	Basic helix-loop-helix factors (bHLH)	bHLH-ZIP factors	Myc/Max factors	JASPAR 2014
HENMT1_001	HENMT1	4.7657	3.74814e-08	7.25862	2.02206e-14		Basic domains	Basic helix-loop-helix factors (bHLH)	Tal-related factors	Tal/HEN-like factors	HOCOMOCO v11
ELF1_012	ELF1	4.74496	2.66022e-08	6.10693	7.95053e-11		Helix-turn-helix domains	Tryptophan cluster factors	Ets-related factors	Elf-1-like factors	Yin Y et al., Science 2017
GCM2::FIGLA_002	GCM2::FIGLA	4.74028	4.18308e-08	6.38572	1.47763e-11		Composite	Hetero-family	GCM::Tal	GCM2::FIGLA	Jolma A et al., Nature, 2015
ELF1_004	ELF1	4.72766	2.87205e-08	6.08039	9.42313e-11		Helix-turn-helix domains	Tryptophan cluster factors	Ets-related factors	Elf-1-like factors	Badis G et al., Science 2009
GCM1::MAX_005	GCM1::MAX	4.72602	4.9357e-08	7.07344	9.24322e-14		Composite	Hetero-family	GCM::bHLH-ZIP	GCM1::MAX	Jolma A et al., Nature, 2015
ELF2_006	ELF2	4.7048	3.44137e-08	6.25694	2.80133e-11		Helix-turn-helix domains	Tryptophan cluster factors	Ets-related factors	Elf-1-like factors	Wei GH et al., EMBO 2010
ELF2_004	ELF2	4.70229	3.73487e-08	6.57441	3.08961e-12		Helix-turn-helix domains	Tryptophan cluster factors	Ets-related factors	Elf-1-like factors	JASPAR 2016
ETV5::EOMES_001	ETV5::EOMES	4.70147	6.37848e-08	7.62881	1.09515e-15		Composite	Hetero-family	Ets::TBrain	ETV5::EOMES	Jolma A et al., Nature, 2015
ELK1::PAX1_001	ELK1::PAX1	4.69662	4.4966e-08	6.2542	3.29235e-11		Composite	Hetero-family	Ets::Paired	ELK1::PAX1	Jolma A et al., Nature, 2015
HES7_003	HES7	4.6966	6.0214e-08	5.77537	9.78134e-10		Basic domains	Basic helix-loop-helix factors (bHLH)	Hairy-related factors	Hairy-like factors	JASPAR 2016
ETV2::RFX5_003	ETV2::RFX5	4.68471	4.46077e-08	6.13558	7.14176e-11		Composite	Hetero-family	Ets::RFX	ETV2::RFX5	Jolma A et al., Nature, 2015
MAX_006	MAX	4.67723	6.20737e-08	6.19592	5.49467e-11		Basic domains	Basic helix-loop-helix factors (bHLH)	bHLH-ZIP factors	Myc/Max factors	Yin Y et al., Science 2017
SP2_004	SP2	4.67023	5.89877e-08	7.19932	3.15092e-14		Zinc-coordinating DNA-binding domains	C2H2 zinc finger factors	Three-zinc finger Kruppel-related factors	Sp1-like factors	Diaferia G, Balestrieri C et_al., EMBJ 2016
LEF1_004	LEF1	4.66887	6.52586e-08	5.96635	2.66653e-10		Other all-alpha-helical DNA-binding domains	High-mobility group (HMG) domain factors	TCF-7-related factors	-	Yin Y et al., Science 2017
EGR1_011	EGR1	4.66293	7.44643e-08	8.27396	3.77246e-18		Zinc-coordinating DNA-binding domains	C2H2 zinc finger factors	Three-zinc finger Kruppel-related factors	EGR factors	JASPAR 2016
ERG_002	ERG	4.66271	4.45241e-08	5.89459	3.35173e-10		Helix-turn-helix domains	Tryptophan cluster factors	Ets-related factors	Ets-like factors	Yin Y et al., Science 2017
E2F2_002	E2F2	4.64187	7.01237e-08	6.04117	1.57681e-10		Helix-turn-helix domains	Fork head/winged helix factors	E2F-related factors	E2F	Yin Y et al., Science 2017
EHF_003	EHF	4.63955	5.58764e-08	6.49218	5.55452e-12		Helix-turn-helix domains	Tryptophan cluster factors	Ets-related factors	EHF-like factors	JASPAR 2016
SREBF1_004	SREBF1	4.63665	5.83428e-08	5.42317	7.21973e-09		Basic domains	Basic helix-loop-helix factors (bHLH)	bHLH-ZIP factors	SREBP factors	Yin Y et al., Science 2017
ZNF740_003	ZNF740	4.61808	1.48932e-07	7.77939	4.71486e-16		Zinc-coordinating DNA-binding domains	C2H2 zinc finger factors	Other factors with up to three adjacent zinc fingers	Other	Jolma A and Taipale J et al., Cell 2013
E2F3::EOMES_001	E2F3::EOMES	4.61669	9.19946e-08	6.30801	2.6949e-11		Composite	Hetero-family	E2F::TBrain	E2F3::EOMES	Jolma A et al., Nature, 2015
MYCN_006	MYCN	4.60602	1.00892e-07	5.66092	1.9891e-09		Basic domains	Basic helix-loop-helix factors (bHLH)	bHLH-ZIP factors	Myc/Max factors	Yin Y et al., Science 2017
GCM1::TBX21_001	GCM1::TBX21	4.60307	1.35596e-07	6.87989	5.14034e-13		Composite	Hetero-family	GCM::TBrain	GCM1::TBX21	Jolma A et al., Nature, 2015
RFX3::HES7_001	RFX3::HES7	4.59861	9.00717e-08	6.94444	2.11246e-13		Composite	Hetero-family	RFX::Hairy	RFX3::HES7	Jolma A et al., Nature, 2015
TCF7_007	TCF7	4.59438	1.06638e-07	5.8285	6.76212e-10		Other all-alpha-helical DNA-binding domains	High-mobility group (HMG) domain factors	TCF-7-related factors	-	Yin Y et al., Science 2017
ETV4_007	ETV4	4.58949	6.97255e-08	6.01506	1.50053e-10		Helix-turn-helix domains	Tryptophan cluster factors	Ets-related factors	Elk-like factors	Yin Y et al., Science 2017
RXRA_011	RXRA	4.58837	8.59048e-08	5.18689	2.96733e-08		Zinc-coordinating DNA-binding domains	Nuclear receptors with C4 zinc fingers	RXR-related receptors (NR2)	Retinoid X receptors (NR2B)	Jolma A and Taipale J et al., Cell 2013
THRB_010	THRB	4.58747	8.47447e-08	5.46863	5.49249e-09		Zinc-coordinating DNA-binding domains	Nuclear receptors with C4 zinc fingers	Thyroid hormone receptor-related factors (NR1)	Thyroid hormone receptors (NR1A)	Yin Y et al., Science 2017
KLF3_003	KLF3	4.58291	1.46555e-07	7.81748	2.51761e-16		Zinc-coordinating DNA-binding domains	C2H2 zinc finger factors	Three-zinc finger Kruppel-related factors	Kruppel-like factors	JASPAR 2014
ELK1::PAX5_001	ELK1::PAX5	4.58168	9.80093e-08	6.03414	1.52885e-10		Composite	Hetero-family	Ets::Paired	ELK1::PAX5	Jolma A et al., Nature, 2015
RUNX3_006	RUNX3	4.57256	1.01683e-07	6.06397	1.2898e-10		Immunoglobulin fold	Runt domain factors	Runt-related factors	-	Jolma A and Taipale J et al., Cell 2013
GCM1::MAX_002	GCM1::MAX	4.57157	1.13481e-07	6.83435	5.39837e-13		Composite	Hetero-family	GCM::bHLH-ZIP	GCM1::MAX	Jolma A et al., Nature, 2015
GCM1::MAX_001	GCM1::MAX	4.56995	1.12702e-07	5.99095	2.14596e-10		Composite	Hetero-family	GCM::bHLH-ZIP	GCM1::MAX	Jolma A et al., Nature, 2015
ETV2::RFX5_001	ETV2::RFX5	4.5694	1.03144e-07	6.48536	6.42097e-12		Composite	Hetero-family	Ets::RFX	ETV2::RFX5	Jolma A et al., Nature, 2015
RARA_006	RARA	4.53319	1.32552e-07	5.35721	1.15191e-08		Zinc-coordinating DNA-binding domains	Nuclear receptors with C4 zinc fingers	Thyroid hormone receptor-related factors (NR1)	Retinoic acid receptors (NR1B)	Yin Y et al., Science 2017
GABPA_007	GABPA	4.52673	1.05909e-07	5.86087	4.17451e-10		Helix-turn-helix domains	Tryptophan cluster factors	Ets-related factors	Ets-like factors	Yin Y et al., Science 2017
PAX6_007	PAX6	4.52358	1.38789e-07	7.08765	7.40721e-14		Helix-turn-helix domains	Paired box factors	Paired plus homeo domain	PAX-4-like	Yin Y et al., Science 2017
NHLH1_004	NHLH1	4.5206	1.6074e-07	6.96883	1.94017e-13		Basic domains	Basic helix-loop-helix factors (bHLH)	Tal-related factors	Tal/HEN-like factors	Yin Y et al., Science 2017
CREB3_003	CREB3	4.51825	1.26795e-07	5.71464	1.16849e-09		Basic domains	Basic leucine zipper factors (bZIP)	CREB-related factors	CREB-3-like factors	Yin Y et al., Science 2017
ELK1_005	ELK1	4.50702	1.30084e-07	6.10424	8.67887e-11		Helix-turn-helix domains	Tryptophan cluster factors	Ets-related factors	Elk-like factors	JASPAR 2014
HIF1A_002	HIF1A	4.5038	1.67101e-07	6.12767	8.70025e-11		Basic domains	Basic helix-loop-helix factors (bHLH)	PAS domain factors	Ahr-like factors	JASPAR 2018
E2F3::TBX21_001	E2F3::TBX21	4.50337	1.63161e-07	6.66411	1.82402e-12		Composite	Hetero-family	E2F::TBrain	E2F3::TBX21	Jolma A et al., Nature, 2015
TFAP2E_004	TFAP2E	4.50183	2.1716e-07	6.54645	5.64447e-12		Basic domains	Basic helix-span-helix factors (bHSH)	AP-2	-	Yin Y et al., Science 2017
XBP1_004	XBP1	4.49999	1.65329e-07	6.37964	1.28843e-11		Basic domains	Basic leucine zipper factors (bZIP)	XBP-1-related factors	-	Yin Y et al., Science 2017
PAX8_002	PAX8	4.49445	1.76517e-07	6.06507	1.2519e-10		Helix-turn-helix domains	Paired box factors	Paired domain only	PAX-2-like	Yin Y et al., Science 2017
ATF6_005	ATF6	4.48875	1.99916e-07	6.25156	3.50965e-11		Basic domains	Basic leucine zipper factors (bZIP)	CREB-related factors	ATF-6 factors	HOCOMOCO v11
RXRB_006	RXRB	4.4804	1.73091e-07	5.12556	4.30295e-08		Zinc-coordinating DNA-binding domains	Nuclear receptors with C4 zinc fingers	RXR-related receptors (NR2)	Retinoid X receptors (NR2B)	Yin Y et al., Science 2017
TFAP2C_009	TFAP2C	4.47075	3.49338e-07	5.71756	1.76455e-09		Basic domains	Basic helix-span-helix factors (bHSH)	AP-2	-	Jolma A and Taipale J et al., Cell 2013
HINFP_002	HINFP	4.46453	1.7901e-07	6.75599	8.67443e-13		Zinc-coordinating DNA-binding domains	C2H2 zinc finger factors	Factors with multiple dispersed zinc fingers	HINFP-like factors	JASPAR 2014
SOHLH2_001	SOHLH2	4.46308	2.1737e-07	5.85128	5.39223e-10		Basic domains	Basic helix-loop-helix factors (bHLH)	PAS domain factors	SOHLH-like factors	Yin Y et al., Science 2017
GCM1::ETV7_001	GCM1::ETV7	4.46164	2.5318e-07	8.2202	5.86555e-18		Composite	Hetero-family	GCM::Ets	GCM1::ETV7	Jolma A et al., Nature, 2015
CLOCK::NHLH1_001	CLOCK::NHLH1	4.45658	2.40983e-07	6.28236	3.16687e-11		Composite	Hetero-family	PAS::Tal	CLOCK::NHLH1	Jolma A et al., Nature, 2015
ZBTB7B_002	ZBTB7B	4.45521	2.57845e-07	6.28395	3.10572e-11		Zinc-coordinating DNA-binding domains	C2H2 zinc finger factors	More than 3 adjacent zinc finger factors	ZBTB7 factors	JASPAR 2016
TFAP2C_011	TFAP2C	4.44657	3.11724e-07	6.45305	1.17167e-11		Basic domains	Basic helix-span-helix factors (bHSH)	AP-2	-	Yin Y et al., Science 2017
GABPA_005	GABPA	4.43739	1.73934e-07	5.62486	1.89268e-09		Helix-turn-helix domains	Tryptophan cluster factors	Ets-related factors	Ets-like factors	Yin Y et al., Science 2017
RARG_008	RARG	4.41694	2.46163e-07	5.35652	1.08999e-08		Zinc-coordinating DNA-binding domains	Nuclear receptors with C4 zinc fingers	Thyroid hormone receptor-related factors (NR1)	Retinoic acid receptors (NR1B)	Yin Y et al., Science 2017
RXRG_006	RXRG	4.39948	2.74398e-07	4.87737	1.73334e-07		Zinc-coordinating DNA-binding domains	Nuclear receptors with C4 zinc fingers	RXR-related receptors (NR2)	Retinoid X receptors (NR2B)	Yin Y et al., Science 2017
ELK1::ETV7_001	ELK1::ETV7	4.39476	2.89001e-07	6.51787	5.09824e-12		Composite	Hetero-family	Ets::Ets	ELK1::ETV7	Jolma A et al., Nature, 2015
GCM1_002	GCM1	4.39042	4.35569e-07	6.7457	1.32613e-12		beta-Hairpin exposed by an alpha/beta-scaffold	GCM domain factors	GCM factors	-	Yin Y et al., Science 2017
ELF3_011	ELF3	4.39036	2.74305e-07	5.97739	2.11685e-10		Helix-turn-helix domains	Tryptophan cluster factors	Ets-related factors	EHF-like factors	Jolma A et al., Nature, 2015
E2F4_002	E2F4	4.39021	3.53145e-07	5.45329	6.94556e-09		Helix-turn-helix domains	Fork head/winged helix factors	E2F-related factors	E2F	Jolma A and Taipale J et al., Cell 2013
ZNF444_001	ZNF444	4.38714	5.21889e-07	8.44556	1.09348e-18		Zinc-coordinating DNA-binding domains	C2H2 zinc finger factors	More than 3 adjacent zinc finger factors	unclassified	Yin Y et al., Science 2017
ETV2::EOMES_001	ETV2::EOMES	4.38354	3.45188e-07	6.1743	6.21973e-11		Composite	Hetero-family	Ets::TBrain	ETV2::EOMES	Jolma A et al., Nature, 2015
NHLH1_003	NHLH1	4.37765	3.73087e-07	6.58344	3.45748e-12		Basic domains	Basic helix-loop-helix factors (bHLH)	Tal-related factors	Tal/HEN-like factors	Yin Y et al., Science 2017
ELK1::PAX9_001	ELK1::PAX9	4.37761	2.91387e-07	6.24595	3.22374e-11		Composite	Hetero-family	Ets::Paired	ELK1::PAX9	Jolma A et al., Nature, 2015
GLI2_001	GLI2	4.36854	4.02353e-07	5.44964	7.19758e-09		Zinc-coordinating DNA-binding domains	C2H2 zinc finger factors	More than 3 adjacent zinc finger factors	GLI-like factors	Yin Y et al., Science 2017
PAX5_005	PAX5	4.36574	3.40871e-07	5.05305	6.54956e-08		Helix-turn-helix domains	Paired box factors	Paired domain only	PAX-2-like	Jolma A and Taipale J et al., Cell 2013
ELF2_005	ELF2	4.35373	2.91994e-07	5.96569	2.06389e-10		Helix-turn-helix domains	Tryptophan cluster factors	Ets-related factors	Elf-1-like factors	Yin Y et al., Science 2017
GCM1::MAX_003	GCM1::MAX	4.35111	4.29526e-07	5.79294	8.08883e-10		Composite	Hetero-family	GCM::bHLH-ZIP	GCM1::MAX	Jolma A et al., Nature, 2015
NHLH2_001	NHLH2	4.35012	4.36666e-07	6.65398	2.06497e-12		Basic domains	Basic helix-loop-helix factors (bHLH)	Tal-related factors	Tal/HEN-like factors	Yin Y et al., Science 2017
RORC_005	RORC	4.34343	4.26999e-07	4.77427	3.16364e-07		Zinc-coordinating DNA-binding domains	Nuclear receptors with C4 zinc fingers	Thyroid hormone receptor-related factors (NR1)	ROR (NR1F)	Yin Y et al., Science 2017
E2F3::FOXO6_001	E2F3::FOXO6	4.32724	5.85939e-07	6.37349	1.79891e-11		Composite	Hetero-family	E2F::FOX	E2F3::FOXO6	Jolma A et al., Nature, 2015
USF2_002	USF2	4.32694	3.44594e-07	3.78815	3.64299e-05		Basic domains	Basic helix-loop-helix factors (bHLH)	bHLH-ZIP factors	USF factors	JASPAR 2018
ZBTB49_001	ZBTB49	4.32075	4.36523e-07	4.62728	6.87687e-07		Zinc-coordinating DNA-binding domains	C2H2 zinc finger factors	More than 3 adjacent zinc finger factors	unclassified	Jolma A and Taipale J et al., Cell 2013
GCM1::ETV4_001	GCM1::ETV4	4.31987	4.27939e-07	6.90111	2.79086e-13		Composite	Hetero-family	GCM::Ets	GCM1::ETV4	Jolma A et al., Nature, 2015
ELF1_005	ELF1	4.31654	3.77427e-07	5.87884	3.79407e-10		Helix-turn-helix domains	Tryptophan cluster factors	Ets-related factors	Elf-1-like factors	Yin Y et al., Science 2017
TFAP2C_003	TFAP2C	4.31203	5.87517e-07	5.21436	3.05752e-08		Basic domains	Basic helix-span-helix factors (bHSH)	AP-2	-	JASPAR 2014
CREB3L1_014	CREB3L1	4.31158	3.7777e-07	5.26403	1.77945e-08		Basic domains	Basic leucine zipper factors (bZIP)	CREB-related factors	CREB-3-like factors	Jolma A and Taipale J et al., Cell 2013
ETV2::NHLH1_002	ETV2::NHLH1	4.30817	5.58593e-07	5.99792	2.0818e-10		Composite	Hetero-family	Ets::Tal	ETV2::NHLH1	Jolma A et al., Nature, 2015
ETV7::TBX21_002	ETV7::TBX21	4.30497	5.2204e-07	6.36408	1.6295e-11		Composite	Hetero-family	Ets::TBrain	ETV7::TBX21	Jolma A et al., Nature, 2015
E2F6_002	E2F6	4.30368	6.1578e-07	7.65715	8.21011e-16		Helix-turn-helix domains	Fork head/winged helix factors	E2F-related factors	E2F	Yin Y et al., Science 2017
GLI3_003	GLI3	4.30059	6.04795e-07	5.36116	1.23834e-08		Zinc-coordinating DNA-binding domains	C2H2 zinc finger factors	More than 3 adjacent zinc finger factors	GLI-like factors	Yin Y et al., Science 2017
ETV6_002	ETV6	4.29615	4.16681e-07	6.78956	5.86756e-13		Helix-turn-helix domains	Tryptophan cluster factors	Ets-related factors	ETV6-like factors	Yin Y et al., Science 2017
ZFP161_003	ZFP161	4.29333	4.88043e-07	8.05726	1.65463e-17		Zinc-coordinating DNA-binding domains	C2H2 zinc finger factors	More than 3 adjacent zinc finger factors	unclassified	Yin Y et al., Science 2017
NFKB2_001	NFKB2	4.29071	5.26783e-07	5.58997	2.66128e-09		Immunoglobulin fold	Rel homology region (RHR) factors	NF-kappaB-related factors	NF-kappaB p50 subunit-like factors	JASPAR 2016
ESR1_006	ESR1	4.29015	4.35701e-07	4.63807	6.13091e-07		Zinc-coordinating DNA-binding domains	Nuclear receptors with C4 zinc fingers	Steroid hormone receptors (NR3)	ER-like receptors (NR3A)	JASPAR 2014
GCM1::FIGLA_004	GCM1::FIGLA	4.28557	7.1414e-07	6.17205	7.07532e-11		Composite	Hetero-family	GCM::Tal	GCM1::FIGLA	Jolma A et al., Nature, 2015
CREB3L1_015	CREB3L1	4.27873	4.72302e-07	5.22569	2.26745e-08		Basic domains	Basic leucine zipper factors (bZIP)	CREB-related factors	CREB-3-like factors	Jolma A and Taipale J et al., Cell 2013
PAX9_003	PAX9	4.27861	6.52726e-07	5.40959	8.63408e-09		Helix-turn-helix domains	Paired box factors	Paired domain only	PAX-1-like	Yin Y et al., Science 2017
ETV2_001	ETV2	4.27421	4.79911e-07	5.7285	1.00836e-09		Helix-turn-helix domains	Tryptophan cluster factors	Ets-related factors	Ets-like factors	Wei GH et al., EMBO 2010
ZNF740_007	ZNF740	4.27405	9.33164e-07	7.63684	1.36228e-15		Zinc-coordinating DNA-binding domains	C2H2 zinc finger factors	Other factors with up to three adjacent zinc fingers	Other	Yin Y et al., Science 2017
ZNF444_002	ZNF444	4.27295	9.67518e-07	8.27737	4.94364e-18		Zinc-coordinating DNA-binding domains	C2H2 zinc finger factors	More than 3 adjacent zinc finger factors	unclassified	Yin Y et al., Science 2017
ZNF740_005	ZNF740	4.2698	9.82929e-07	7.4039	9.36246e-15		Zinc-coordinating DNA-binding domains	C2H2 zinc finger factors	Other factors with up to three adjacent zinc fingers	Other	Yin Y et al., Science 2017
LEF1_009	LEF1	4.26463	7.0084e-07	5.3428	1.34612e-08		Other all-alpha-helical DNA-binding domains	High-mobility group (HMG) domain factors	TCF-7-related factors	-	Yin Y et al., Science 2017
ETV2::SPDEF_001	ETV2::SPDEF	4.2597	6.18893e-07	6.26157	3.08339e-11		Composite	Homo-family	Ets::Ets	ETV2::SPDEF	Jolma A et al., Nature, 2015
TFAP2C_001	TFAP2C	4.25468	8.66359e-07	5.40845	9.89859e-09		Basic domains	Basic helix-span-helix factors (bHSH)	AP-2	-	HOCOMOCO v11
GMEB2_001	GMEB2	4.24374	5.93939e-07	5.45382	5.62138e-09		alpha-Helices exposed by beta-structures	SAND domain factors	GMEB	GMEB	Yin Y et al., Science 2017
FEV_005	FEV	4.24215	5.2896e-07	5.4673	4.93649e-09		Helix-turn-helix domains	Tryptophan cluster factors	Ets-related factors	Ets-like factors	JASPAR 2016
PAX2_004	PAX2	4.2383	7.11607e-07	5.04095	7.04667e-08		Helix-turn-helix domains	Paired box factors	Paired domain only	PAX-2-like	Jolma A and Taipale J et al., Cell 2013
ZNF740_006	ZNF740	4.23764	1.17532e-06	7.53854	3.11027e-15		Zinc-coordinating DNA-binding domains	C2H2 zinc finger factors	Other factors with up to three adjacent zinc fingers	Other	Yin Y et al., Science 2017
ETV1_005	ETV1	4.23415	5.39503e-07	5.57924	2.41582e-09		Helix-turn-helix domains	Tryptophan cluster factors	Ets-related factors	Elk-like factors	Badis G et al., Science 2009
RXRG_010	RXRG	4.22563	8.28554e-07	4.58067	8.94219e-07		Zinc-coordinating DNA-binding domains	Nuclear receptors with C4 zinc fingers	RXR-related receptors (NR2)	Retinoid X receptors (NR2B)	Jolma A and Taipale J et al., Cell 2013
CREB3L1_003	CREB3L1	4.21743	7.89672e-07	6.26825	2.92655e-11		Basic domains	Basic leucine zipper factors (bZIP)	CREB-related factors	CREB-3-like factors	Yin Y et al., Science 2017
GLIS2_002	GLIS2	4.19596	1.38208e-06	7.03179	1.58059e-13		Zinc-coordinating DNA-binding domains	C2H2 zinc finger factors	More than 3 adjacent zinc finger factors	GLI-like factors	Yin Y et al., Science 2017
ARNT_001	ARNT	4.1956	8.673e-07	5.66142	1.69632e-09		Basic domains	Basic helix-loop-helix factors (bHLH)	PAS domain factors	Arnt-like factors	HOCOMOCO v11
GMEB1_002	GMEB1	4.18836	9.09744e-07	6.35477	1.52554e-11		alpha-Helices exposed by beta-structures	SAND domain factors	GMEB	GMEB	Yin Y et al., Science 2017
E2F1_003	E2F1	4.18149	1.06871e-06	6.44513	9.62677e-12		Helix-turn-helix domains	Fork head/winged helix factors	E2F-related factors	E2F	HOCOMOCO v11
GLIS1_003	GLIS1	4.17959	1.15975e-06	5.8242	7.13256e-10		Zinc-coordinating DNA-binding domains	C2H2 zinc finger factors	More than 3 adjacent zinc finger factors	GLI-like factors	JASPAR 2016
ETV4_005	ETV4	4.16127	8.89702e-07	5.47393	4.91465e-09		Helix-turn-helix domains	Tryptophan cluster factors	Ets-related factors	Elk-like factors	HOCOMOCO v11
GMEB2_005	GMEB2	4.16074	8.49145e-07	5.33749	1.09866e-08		alpha-Helices exposed by beta-structures	SAND domain factors	GMEB	GMEB	Jolma A and Taipale J et al., Cell 2013
E2F3::FOXO6_002	E2F3::FOXO6	4.16004	1.32494e-06	6.00234	2.03477e-10		Composite	Hetero-family	E2F::FOX	E2F3::FOXO6	Jolma A et al., Nature, 2015
EHF_005	EHF	4.15895	8.80302e-07	5.34905	1.01595e-08		Helix-turn-helix domains	Tryptophan cluster factors	Ets-related factors	EHF-like factors	Yin Y et al., Science 2017
ARNTL_001	ARNTL	4.15674	1.11836e-06	4.71485	4.36314e-07		Basic domains	Basic helix-loop-helix factors (bHLH)	PAS domain factors	Arnt-like factors	Yin Y et al., Science 2017
NFKB1_006	NFKB1	4.15659	1.14604e-06	5.554	3.41732e-09		Immunoglobulin fold	Rel homology region (RHR) factors	NF-kappaB-related factors	NF-kappaB p50 subunit-like factors	Isakova A et al. Nat Methods. 2017
E2F8_001	E2F8	4.14752	1.36059e-06	6.5102	6.59251e-12		Helix-turn-helix domains	Fork head/winged helix factors	E2F-related factors	E2F	Yin Y et al., Science 2017
RARB_008	RARB	4.14686	1.22559e-06	4.79291	2.81979e-07		Zinc-coordinating DNA-binding domains	Nuclear receptors with C4 zinc fingers	Thyroid hormone receptor-related factors (NR1)	Retinoic acid receptors (NR1B)	Yin Y et al., Science 2017
ERF::MAX_001	ERF::MAX	4.14562	1.37425e-06	5.06714	6.55649e-08		Composite	Hetero-family	Ets::bHLH-ZIP	ERF::MAX	Jolma A et al., Nature, 2015
ELK1::SREBF2_001	ELK1::SREBF2	4.14301	7.58983e-07	5.06613	5.10727e-08		Composite	Homo-family	Ets::Ets	ELK1::SREBF2	Jolma A et al., Nature, 2015
ELF4_002	ELF4	4.14058	1.05919e-06	5.85163	4.59828e-10		Helix-turn-helix domains	Tryptophan cluster factors	Ets-related factors	Elf-1-like factors	Yin Y et al., Science 2017
MYC_003	MYC	4.12618	1.39296e-06	4.61855	7.56408e-07		Basic domains	Basic helix-loop-helix factors (bHLH)	bHLH-ZIP factors	Myc/Max factors	JASPAR 2018
GCM1::MAX_004	GCM1::MAX	4.11926	1.57389e-06	5.53887	4.04104e-09		Composite	Hetero-family	GCM::bHLH-ZIP	GCM1::MAX	Jolma A et al., Nature, 2015
ZNF449_002	ZNF449	4.11806	1.65359e-06	7.09483	7.0227e-14		Zinc-coordinating DNA-binding domains	C2H2 zinc finger factors	More than 3 adjacent zinc finger factors	unclassified	Yin Y et al., Science 2017
CREB3L4_001	CREB3L4	4.11233	1.57159e-06	5.41985	7.45104e-09		Basic domains	Basic leucine zipper factors (bZIP)	CREB-related factors	CREB-3-like factors	Yin Y et al., Science 2017
ZNF423_001	ZNF423	4.10684	1.74324e-06	4.71987	4.51378e-07		Zinc-coordinating DNA-binding domains	C2H2 zinc finger factors	Factors with multiple dispersed zinc fingers	ZNF423-like factors	JASPAR 2014
ELK1::EOMES_002	ELK1::EOMES	4.10613	1.58163e-06	6.64052	2.18533e-12		Composite	Hetero-family	Ets::TBrain	ELK1::EOMES	Jolma A et al., Nature, 2015
GCM1::FIGLA_005	GCM1::FIGLA	4.10478	1.95671e-06	6.49694	7.51048e-12		Composite	Hetero-family	GCM::Tal	GCM1::FIGLA	Jolma A et al., Nature, 2015
PAX2_003	PAX2	4.0984	1.60048e-06	5.04224	7.13668e-08		Helix-turn-helix domains	Paired box factors	Paired domain only	PAX-2-like	Yin Y et al., Science 2017
GCM1::FIGLA_003	GCM1::FIGLA	4.0973	2.24653e-06	6.51882	6.57008e-12		Composite	Hetero-family	GCM::Tal	GCM1::FIGLA	Jolma A et al., Nature, 2015
ETS1_004	ETS1	4.08553	1.33588e-06	5.30118	1.37599e-08		Helix-turn-helix domains	Tryptophan cluster factors	Ets-related factors	Ets-like factors	JASPAR 2016
AHR_001	AHR	4.0829	1.78019e-06	6.04679	1.42997e-10		Basic domains	Basic helix-loop-helix factors (bHLH)	PAS domain factors	Ahr-like factors	HOCOMOCO v11
GCM1::SPDEF_001	GCM1::SPDEF	4.08259	2.14899e-06	5.83589	6.75619e-10		Composite	Hetero-family	GCM::Ets	GCM1::SPDEF	Jolma A et al., Nature, 2015
GCM1::MAX_006	GCM1::MAX	4.06704	2.06686e-06	5.60241	2.62588e-09		Composite	Hetero-family	GCM::bHLH-ZIP	GCM1::MAX	Jolma A et al., Nature, 2015
YY2_001	YY2	4.03317	1.66575e-06	4.85368	1.72344e-07		Zinc-coordinating DNA-binding domains	C2H2 zinc finger factors	More than 3 adjacent zinc finger factors	YY1-like factors	JASPAR 2016
AHR::ARNT_001	AHR::ARNT	4.02634	2.34263e-06	6.10817	8.79601e-11		Composite	Homo-family	PAS::PAS	ARNT::AHR	JASPAR 2014
NHLH1_006	NHLH1	4.01296	2.81794e-06	6.22876	4.21999e-11		Basic domains	Basic helix-loop-helix factors (bHLH)	Tal-related factors	Tal/HEN-like factors	Yin Y et al., Science 2017
PAX4_004	PAX4	4.00883	2.5832e-06	5.92334	3.17335e-10		Helix-turn-helix domains	Paired box factors	Paired plus homeo domain	PAX-4-like	Yin Y et al., Science 2017
FLI1_011	FLI1	4.00758	1.97858e-06	5.32683	1.17184e-08		Helix-turn-helix domains	Tryptophan cluster factors	Ets-related factors	Ets-like factors	JASPAR 2016
FLI1_012	FLI1	4.00332	2.02442e-06	5.31132	1.28552e-08		Helix-turn-helix domains	Tryptophan cluster factors	Ets-related factors	Ets-like factors	Jolma A and Taipale J et al., Cell 2013
ETV3_002	ETV3	3.99639	2.26476e-06	5.00632	7.78732e-08		Helix-turn-helix domains	Tryptophan cluster factors	Ets-related factors	Ets-like factors	Yin Y et al., Science 2017
ZIC4_003	ZIC4	3.99532	2.74315e-06	4.89075	1.74568e-07		Zinc-coordinating DNA-binding domains	C2H2 zinc finger factors	More than 3 adjacent zinc finger factors	GLI-like factors	Yin Y et al., Science 2017
GCM1::FIGLA_009	GCM1::FIGLA	3.97734	3.35634e-06	5.369	1.12767e-08		Composite	Hetero-family	GCM::Tal	GCM1::FIGLA	Jolma A et al., Nature, 2015
BHLHE40_002	BHLHE40	3.97307	2.722e-06	3.59033	8.75492e-05		Basic domains	Basic helix-loop-helix factors (bHLH)	Hairy-related factors	Hairy-like factors	Yin Y et al., Science 2017
ZEB1_003	ZEB1	3.97281	2.96337e-06	4.01094	1.39031e-05		Helix-turn-helix domains	Homeo domain factors	HD-ZF factors	ZEB	JASPAR 2018
HEY2_005	HEY2	3.97113	3.89478e-06	5.25225	2.46582e-08		Basic domains	Basic helix-loop-helix factors (bHLH)	Hairy-related factors	Hairy-like factors	JASPAR 2016
ESR1_004	ESR1	3.96188	3.58729e-06	4.55825	1.01562e-06		Zinc-coordinating DNA-binding domains	Nuclear receptors with C4 zinc fingers	Steroid hormone receptors (NR3)	ER-like receptors (NR3A)	Yin Y et al., Science 2017
NFKB2_003	NFKB2	3.95911	3.15238e-06	5.13643	4.08346e-08		Immunoglobulin fold	Rel homology region (RHR) factors	NF-kappaB-related factors	NF-kappaB p50 subunit-like factors	Yin Y et al., Science 2017
HES5_002	HES5	3.95829	4.55951e-06	5.31388	1.80635e-08		Basic domains	Basic helix-loop-helix factors (bHLH)	Hairy-related factors	Hairy-like factors	Yin Y et al., Science 2017
E2F6_001	E2F6	3.95688	4.47899e-06	7.53767	2.42217e-15		Helix-turn-helix domains	Fork head/winged helix factors	E2F-related factors	E2F	JASPAR 2014
USF1_004	USF1	3.95216	2.94373e-06	3.3063	0.000269085		Basic domains	Basic helix-loop-helix factors (bHLH)	bHLH-ZIP factors	USF factors	HOCOMOCO v11
ZNF281_002	ZNF281	3.94801	4.77727e-06	7.58397	1.8305e-15		Zinc-coordinating DNA-binding domains	C2H2 zinc finger factors	More than 3 adjacent zinc finger factors	ZNF148-like factors	Yin Y et al., Science 2017
ELK4_004	ELK4	3.94615	3.15078e-06	5.26921	1.7455e-08		Helix-turn-helix domains	Tryptophan cluster factors	Ets-related factors	Elk-like factors	Wei GH et al., EMBO 2010
ZNF777_001	ZNF777	3.93887	3.73728e-06	5.22724	2.46345e-08		Zinc-coordinating DNA-binding domains	C2H2 zinc finger factors	More than 3 adjacent zinc finger factors	ZNF212-like factors	Isakova A et al. Nat Methods. 2017
ERF_002	ERF	3.92861	2.97435e-06	5.13818	3.5569e-08		Helix-turn-helix domains	Tryptophan cluster factors	Ets-related factors	Ets-like factors	Yin Y et al., Science 2017
FOXO1::ELK3_001	FOXO1::ELK3	3.92439	3.52165e-06	5.23346	2.14062e-08		Composite	Hetero-family	FOX::Ets	FOXO1::ELK3	Jolma A et al., Nature, 2015
EGR2_004	EGR2	3.90091	6.32479e-06	7.23067	3.29012e-14		Zinc-coordinating DNA-binding domains	C2H2 zinc finger factors	Three-zinc finger Kruppel-related factors	EGR factors	JASPAR 2014
ETV5::EOMES_002	ETV5::EOMES	3.89349	4.40236e-06	5.10163	4.78283e-08		Composite	Hetero-family	Ets::TBrain	ETV5::EOMES	Jolma A et al., Nature, 2015
MAX_005	MAX	3.87899	5.9998e-06	4.10877	9.8888e-06		Basic domains	Basic helix-loop-helix factors (bHLH)	bHLH-ZIP factors	Myc/Max factors	HOCOMOCO v11
FEV_003	FEV	3.87127	4.44597e-06	4.81285	2.31046e-07		Helix-turn-helix domains	Tryptophan cluster factors	Ets-related factors	Ets-like factors	Yin Y et al., Science 2017
ELF4_001	ELF4	3.86911	4.41317e-06	5.3837	8.39621e-09		Helix-turn-helix domains	Tryptophan cluster factors	Ets-related factors	Elf-1-like factors	Yin Y et al., Science 2017
ZBTB7C_001	ZBTB7C	3.86085	6.41441e-06	5.31532	1.53909e-08		Zinc-coordinating DNA-binding domains	C2H2 zinc finger factors	More than 3 adjacent zinc finger factors	ZBTB7 factors	JASPAR 2016
NHLH1_007	NHLH1	3.85576	6.68182e-06	5.79006	8.29238e-10		Basic domains	Basic helix-loop-helix factors (bHLH)	Tal-related factors	Tal/HEN-like factors	Jolma A and Taipale J et al., Cell 2013
GCM1::FIGLA_008	GCM1::FIGLA	3.85107	7.45855e-06	5.77515	9.83102e-10		Composite	Hetero-family	GCM::Tal	GCM1::FIGLA	Jolma A et al., Nature, 2015
PAX1_003	PAX1	3.84745	6.57422e-06	4.18246	6.54745e-06		Helix-turn-helix domains	Paired box factors	Paired domain only	PAX-1-like	Yin Y et al., Science 2017
EGR2_001	EGR2	3.84531	7.56137e-06	7.43235	5.52873e-15		Zinc-coordinating DNA-binding domains	C2H2 zinc finger factors	Three-zinc finger Kruppel-related factors	EGR factors	JASPAR 2018
YY2_002	YY2	3.82955	5.25024e-06	3.47909	0.000128425		Zinc-coordinating DNA-binding domains	C2H2 zinc finger factors	More than 3 adjacent zinc finger factors	YY1-like factors	Jolma A and Taipale J et al., Cell 2013
ARNT2_001	ARNT2	3.82668	6.3095e-06	3.75759	4.35832e-05		Basic domains	Basic helix-loop-helix factors (bHLH)	PAS domain factors	Arnt-like factors	Yin Y et al., Science 2017
GLIS1_001	GLIS1	3.81529	9.98098e-06	6.17075	8.1315e-11		Zinc-coordinating DNA-binding domains	C2H2 zinc finger factors	More than 3 adjacent zinc finger factors	GLI-like factors	Yin Y et al., Science 2017
ELF2_001	ELF2	3.81041	5.93774e-06	4.83574	1.99195e-07		Helix-turn-helix domains	Tryptophan cluster factors	Ets-related factors	Elf-1-like factors	Jolma A and Taipale J et al., Cell 2013
GCM1::FIGLA_002	GCM1::FIGLA	3.80573	9.05014e-06	6.78182	8.30377e-13		Composite	Hetero-family	GCM::Tal	GCM1::FIGLA	Jolma A et al., Nature, 2015
HES5_004	HES5	3.80377	8.85051e-06	4.73608	4.2836e-07		Basic domains	Basic helix-loop-helix factors (bHLH)	Hairy-related factors	Hairy-like factors	JASPAR 2016
GLI2_003	GLI2	3.80353	7.73081e-06	4.71505	4.26861e-07		Zinc-coordinating DNA-binding domains	C2H2 zinc finger factors	More than 3 adjacent zinc finger factors	GLI-like factors	JASPAR 2016
TFAP2A_013	TFAP2A	3.80269	9.43751e-06	5.36241	1.28989e-08		Basic domains	Basic helix-span-helix factors (bHSH)	AP-2	-	Yin Y et al., Science 2017
CREB3L2_001	CREB3L2	3.7998	7.15697e-06	4.32942	2.99203e-06		Basic domains	Basic leucine zipper factors (bZIP)	CREB-related factors	CREB-3-like factors	JASPAR 2016
PAX5_001	PAX5	3.79854	7.73116e-06	6.35499	1.65519e-11		Helix-turn-helix domains	Paired box factors	Paired domain only	PAX-2-like	JASPAR 2014
MYBL1::ELF1_001	MYBL1::ELF1	3.77583	8.14188e-06	4.20773	5.49897e-06		Composite	Hetero-family	Myb/SANT::Ets	MYBL1::ELF1	Jolma A et al., Nature, 2015
ETV2::TCF3_001	ETV2::TCF3	3.77426	9.24192e-06	5.20891	2.70351e-08		Composite	Hetero-family	Ets::E2A	ETV2::TCF3	Jolma A et al., Nature, 2015
BHLHE40_006	BHLHE40	3.76819	8.51854e-06	4.03297	1.27857e-05		Basic domains	Basic helix-loop-helix factors (bHLH)	Hairy-related factors	Hairy-like factors	JASPAR 2016
RXRG_004	RXRG	3.76768	9.17274e-06	4.06807	1.0722e-05		Zinc-coordinating DNA-binding domains	Nuclear receptors with C4 zinc fingers	RXR-related receptors (NR2)	Retinoid X receptors (NR2B)	Yin Y et al., Science 2017
ELF1_008	ELF1	3.76315	7.7103e-06	4.7717	2.84427e-07		Helix-turn-helix domains	Tryptophan cluster factors	Ets-related factors	Elf-1-like factors	Jolma A and Taipale J et al., Cell 2013
ELK1::EOMES_003	ELK1::EOMES	3.76258	8.08449e-06	4.80712	2.41049e-07		Composite	Hetero-family	Ets::TBrain	ELK1::EOMES	Jolma A et al., Nature, 2015
ETV2::PAX5_001	ETV2::PAX5	3.75989	8.82786e-06	4.4858	1.36847e-06		Composite	Hetero-family	Ets::Paired	ETV2::PAX5	Jolma A et al., Nature, 2015
USF1_005	USF1	3.74432	9.17677e-06	3.8041	3.47799e-05		Basic domains	Basic helix-loop-helix factors (bHLH)	bHLH-ZIP factors	USF factors	Yin Y et al., Science 2017
ELK1::SREBF2_002	ELK1::SREBF2	3.74415	9.34849e-06	4.18236	6.2263e-06		Composite	Homo-family	Ets::Ets	ELK1::SREBF2	Jolma A et al., Nature, 2015
ELF1_009	ELF1	3.74207	8.8752e-06	5.09763	4.65961e-08		Helix-turn-helix domains	Tryptophan cluster factors	Ets-related factors	Elf-1-like factors	JASPAR 2014
EHF_001	EHF	3.72612	8.87923e-06	4.52817	9.90019e-07		Helix-turn-helix domains	Tryptophan cluster factors	Ets-related factors	EHF-like factors	Yin Y et al., Science 2017
ZNF597_001	ZNF597	3.71369	7.56714e-06	4.97771	6.82338e-08		Zinc-coordinating DNA-binding domains	C2H2 zinc finger factors	Factors with multiple dispersed zinc fingers	unclassified	Yin Y et al., Science 2017

## Sheet: PWM_Transitional
PWM ID	Cognate TF	z score vs All	p value vs All	z score vs hs promoters	p value vs hs promoters		Superclass	Class	Family	Subfamily	References
ETV5_001	ETV5	4.97791	2.04142e-07	5.58311	9.91155e-09		Helix-turn-helix domains	Tryptophan cluster factors	Ets-related factors	Elk-like factors	HOCOMOCO v11
GLIS3_001	GLIS3	4.57514	1.4928e-06	4.74158	9.16094e-07		Zinc-coordinating DNA-binding domains	C2H2 zinc finger factors	More than 3 adjacent zinc finger factors	GLI-like factors	JASPAR 2016
FLI1_001	FLI1	4.48215	2.38102e-06	5.65831	6.16358e-09		Helix-turn-helix domains	Tryptophan cluster factors	Ets-related factors	Ets-like factors	HOCOMOCO v11
ZNF263_001	ZNF263	4.39503	3.58759e-06	5.5016	1.51656e-08		Zinc-coordinating DNA-binding domains	C2H2 zinc finger factors	More than 3 adjacent zinc finger factors	unclassified	JASPAR 2014
MZF1_004	MZF1	4.30308	5.87727e-06	4.98058	2.74223e-07		Zinc-coordinating DNA-binding domains	C2H2 zinc finger factors	More than 3 adjacent zinc finger factors	unclassified	HOCOMOCO v11

## Sheet: PWM_Undifferentiated
MATRIX_ID	Cognate TF	z score vs All	p value vs All	z score vs hs promoters	p value vs hs promoters		Superclass	Class	Family	Subfamily	References
GATA3_006	GATA3	10.735	1.22845e-33	9.74669	2.10733e-24		Zinc-coordinating DNA-binding domains	Other C4 zinc finger-type factors	GATA-type zinc fingers	Two zinc-finger GATA factors	Yin Y et al., Science 2017
POU3F2_013	POU3F2	10.5753	1.20703e-32	8.91073	1.03334e-20		Helix-turn-helix domains	Homeo domain factors	POU domain factors	POU3 (Oct-6-like factors)	Yin Y et al., Science 2017
SOX18_006	SOX18	10.3386	3.69634e-31	8.26321	5.08811e-18		Other all-alpha-helical DNA-binding domains	High-mobility group (HMG) domain factors	SOX-related factors	Group F	Jolma A and Taipale J et al., Cell 2013
SOX17_007	SOX17	10.2403	1.11274e-30	8.12474	1.62761e-17		Other all-alpha-helical DNA-binding domains	High-mobility group (HMG) domain factors	SOX-related factors	Group F	Jolma A and Taipale J et al., Cell 2013
POU6F1_007	POU6F1	10.0213	8.42443e-30	8.07954	2.05855e-17		Helix-turn-helix domains	Homeo domain factors	POU domain factors	POU6 (Brn-5-like factors)	Yin Y et al., Science 2017
ZNF580_006	ZNF580	10.0738	8.85981e-30	8.20356	7.55545e-18		Zinc-coordinating DNA-binding domains	C2H2 zinc finger factors	Other factors with up to three adjacent zinc fingers	Other	Yin Y et al., Science 2017
IRX3_003	IRX3	10.0058	1.73698e-29	8.05017	3.0509e-17		Helix-turn-helix domains	Homeo domain factors	TALE-type homeo domain factors	IRX (Iroquois)	Yin Y et al., Science 2017
POU1F1_004	POU1F1	9.93138	2.79616e-29	8.68218	8.46022e-20		Helix-turn-helix domains	Homeo domain factors	POU domain factors	POU1 (Pit-1-like factors)	Yin Y et al., Science 2017
SOX15_005	SOX15	9.98408	3.07283e-29	8.24289	5.64448e-18		Other all-alpha-helical DNA-binding domains	High-mobility group (HMG) domain factors	SOX-related factors	Group G	Jolma A and Taipale J et al., Cell 2013
SRY_001	SRY	9.9572	3.32423e-29	8.61616	1.67846e-19		Other all-alpha-helical DNA-binding domains	High-mobility group (HMG) domain factors	SOX-related factors	Group A	Badis G et al., Science 2009
POU2F1::FOXO6_003	POU2F1::FOXO6	9.97904	4.60966e-29	8.58	2.67392e-19		Composite	Hetero-family	POU::FOX	POU2F1::FOXO6	Jolma A et al., Nature, 2015
ZNF580_003	ZNF580	9.89542	9.23961e-29	8.05135	2.93684e-17		Zinc-coordinating DNA-binding domains	C2H2 zinc finger factors	Other factors with up to three adjacent zinc fingers	Other	Yin Y et al., Science 2017
POU1F1_010	POU1F1	9.87059	9.85381e-29	8.09142	2.06367e-17		Helix-turn-helix domains	Homeo domain factors	POU domain factors	POU1 (Pit-1-like factors)	Jolma A and Taipale J et al., Cell 2013
POU4F3_007	POU4F3	9.88678	1.09577e-28	8.1408	1.4232e-17		Helix-turn-helix domains	Homeo domain factors	POU domain factors	POU4 (Brn-3-like factors)	Yin Y et al., Science 2017
GATA3_001	GATA3	9.88292	1.46624e-28	8.91936	9.99567e-21		Zinc-coordinating DNA-binding domains	Other C4 zinc finger-type factors	GATA-type zinc fingers	Two zinc-finger GATA factors	Badis G et al., Science 2009
POU4F3_008	POU4F3	9.84018	1.68767e-28	8.15907	1.18946e-17		Helix-turn-helix domains	Homeo domain factors	POU domain factors	POU4 (Brn-3-like factors)	Yin Y et al., Science 2017
TLX3_003	TLX3	9.81777	2.714e-28	8.15155	1.2672e-17		Helix-turn-helix domains	Homeo domain factors	NK-related factors	TLX	Yin Y et al., Science 2017
POU4F3_006	POU4F3	9.80288	3.09801e-28	8.13092	1.50065e-17		Helix-turn-helix domains	Homeo domain factors	POU domain factors	POU4 (Brn-3-like factors)	Yin Y et al., Science 2017
SOX14_001	SOX14	9.7882	3.51123e-28	8.64846	1.27592e-19		Other all-alpha-helical DNA-binding domains	High-mobility group (HMG) domain factors	SOX-related factors	Group B	Badis G et al., Science 2009
POU4F3_009	POU4F3	9.78224	3.74761e-28	8.08032	2.32081e-17		Helix-turn-helix domains	Homeo domain factors	POU domain factors	POU4 (Brn-3-like factors)	Yin Y et al., Science 2017
POU6F1_008	POU6F1	9.74063	3.79148e-28	8.31297	2.71457e-18		Helix-turn-helix domains	Homeo domain factors	POU domain factors	POU6 (Brn-5-like factors)	Yin Y et al., Science 2017
POU5F1B_002	POU5F1B	9.7835	4.01559e-28	8.36232	1.86159e-18		Helix-turn-helix domains	Homeo domain factors	POU domain factors	POU5 (Oct-3/4-like factors)	Jolma A and Taipale J et al., Cell 2013
SRY_008	SRY	9.75663	4.05359e-28	8.45241	7.43745e-19		Other all-alpha-helical DNA-binding domains	High-mobility group (HMG) domain factors	SOX-related factors	Group A	Jolma A and Taipale J et al., Cell 2013
POU2F1_004	POU2F1	9.76882	4.14384e-28	8.35437	1.94887e-18		Helix-turn-helix domains	Homeo domain factors	POU domain factors	POU2 (Oct-1/2-like factors)	Jolma A and Taipale J et al., Cell 2013
MEIS1::EVX1_001	MEIS1::EVX1	9.73968	4.64868e-28	7.93504	7.13704e-17		Composite	Hetero-family	TALE::HOX	MEIS1::EVX1	Jolma A et al., Nature, 2015
POU4F3_010	POU4F3	9.76067	5.89472e-28	8.09323	2.14753e-17		Helix-turn-helix domains	Homeo domain factors	POU domain factors	POU4 (Brn-3-like factors)	Yin Y et al., Science 2017
POU3F2_006	POU3F2	9.66815	6.4638e-28	8.20501	6.88772e-18		Helix-turn-helix domains	Homeo domain factors	POU domain factors	POU3 (Oct-6-like factors)	Yin Y et al., Science 2017
SOX7_006	SOX7	9.73664	7.30306e-28	7.4842	4.00439e-15		Other all-alpha-helical DNA-binding domains	High-mobility group (HMG) domain factors	SOX-related factors	Group F	Jolma A and Taipale J et al., Cell 2013
POU3F1_012	POU3F1	9.73706	7.43256e-28	7.77774	3.40482e-16		Helix-turn-helix domains	Homeo domain factors	POU domain factors	POU3 (Oct-6-like factors)	Yin Y et al., Science 2017
GATA5_001	GATA5	9.70304	8.1738e-28	8.62016	1.51041e-19		Zinc-coordinating DNA-binding domains	Other C4 zinc finger-type factors	GATA-type zinc fingers	Two zinc-finger GATA factors	Badis G et al., Science 2009
IRX4_001	IRX4	9.6994	1.03135e-27	8.28048	3.68697e-18		Helix-turn-helix domains	Homeo domain factors	TALE-type homeo domain factors	IRX (Iroquois)	Berger MF et al., Cell 2008
HOXA9_006	HOXA9	9.70412	1.04923e-27	8.84696	1.89575e-20		Helix-turn-helix domains	Homeo domain factors	HOX-related factors	HOX9-13	HOCOMOCO v11
GATA6_001	GATA6	9.66033	1.10052e-27	8.39171	1.24779e-18		Zinc-coordinating DNA-binding domains	Other C4 zinc finger-type factors	GATA-type zinc fingers	Two zinc-finger GATA factors	Badis G et al., Science 2009
SOX1_001	SOX1	9.68588	1.52622e-27	7.7809	3.34944e-16		Other all-alpha-helical DNA-binding domains	High-mobility group (HMG) domain factors	SOX-related factors	Group B	Badis G et al., Science 2009
POU2F3_006	POU2F3	9.68723	1.60624e-27	8.31538	2.9624e-18		Helix-turn-helix domains	Homeo domain factors	POU domain factors	POU2 (Oct-1/2-like factors)	Jolma A and Taipale J et al., Cell 2013
POU3F3_004	POU3F3	9.71059	2.49105e-27	8.44713	1.08261e-18		Helix-turn-helix domains	Homeo domain factors	POU domain factors	POU3 (Oct-6-like factors)	Jolma A and Taipale J et al., Cell 2013
POU2F1::FOXO6_002	POU2F1::FOXO6	9.56956	2.71139e-27	7.9016	1.09084e-16		Composite	Hetero-family	POU::FOX	POU2F1::FOXO6	Jolma A et al., Nature, 2015
NKX6-1_004	NKX6-1	9.61485	2.97651e-27	8.34753	2.15445e-18		Helix-turn-helix domains	Homeo domain factors	NK-related factors	NK-6	HOCOMOCO v11
GATA6_002	GATA6	9.60215	3.33449e-27	8.24307	5.5804e-18		Zinc-coordinating DNA-binding domains	Other C4 zinc finger-type factors	GATA-type zinc fingers	Two zinc-finger GATA factors	HOCOMOCO v11
GATA4_003	GATA4	9.56459	3.58258e-27	8.56488	2.63765e-19		Zinc-coordinating DNA-binding domains	Other C4 zinc finger-type factors	GATA-type zinc fingers	Two zinc-finger GATA factors	Yin Y et al., Science 2017
POU4F1_004	POU4F1	9.58449	3.67197e-27	7.88638	1.26203e-16		Helix-turn-helix domains	Homeo domain factors	POU domain factors	POU4 (Brn-3-like factors)	Yin Y et al., Science 2017
POU2F2_014	POU2F2	9.58192	4.01394e-27	8.28283	3.73372e-18		Helix-turn-helix domains	Homeo domain factors	POU domain factors	POU2 (Oct-1/2-like factors)	Jolma A and Taipale J et al., Cell 2013
TWIST1_002	TWIST1	9.55028	4.09645e-27	8.12574	1.32828e-17		Basic domains	Basic helix-loop-helix factors (bHLH)	Tal-related factors	Twist-like factors	HOCOMOCO v11
GATA2_005	GATA2	9.55739	4.166e-27	8.15843	1.1348e-17		Zinc-coordinating DNA-binding domains	Other C4 zinc finger-type factors	GATA-type zinc fingers	Two zinc-finger GATA factors	JASPAR 2014
POU2F1::DLX2_001	POU2F1::DLX2	9.49194	4.21148e-27	8.06518	2.13586e-17		Composite	Hetero-family	POU::NK	POU2F1::DLX2	Jolma A et al., Nature, 2015
POU3F3_001	POU3F3	9.59242	4.30685e-27	7.31369	1.59493e-14		Helix-turn-helix domains	Homeo domain factors	POU domain factors	POU3 (Oct-6-like factors)	Berger MF et al., Cell 2008
POU1F1_003	POU1F1	9.6662	4.62207e-27	8.09689	2.5023e-17		Helix-turn-helix domains	Homeo domain factors	POU domain factors	POU1 (Pit-1-like factors)	HOCOMOCO v11
SOX21_001	SOX21	9.59233	4.74096e-27	8.51431	4.73307e-19		Other all-alpha-helical DNA-binding domains	High-mobility group (HMG) domain factors	SOX-related factors	Group B	Badis G et al., Science 2009
POU4F3_005	POU4F3	9.55426	5.26312e-27	7.87039	1.40017e-16		Helix-turn-helix domains	Homeo domain factors	POU domain factors	POU4 (Brn-3-like factors)	Yin Y et al., Science 2017
MEOX2_007	MEOX2	9.47305	5.34234e-27	7.51164	2.59287e-15		Helix-turn-helix domains	Homeo domain factors	HOX-related factors	MEOX	Jolma A and Taipale J et al., Cell 2013
GATA3_004	GATA3	9.45847	6.21048e-27	8.88006	1.12963e-20		Zinc-coordinating DNA-binding domains	Other C4 zinc finger-type factors	GATA-type zinc fingers	Two zinc-finger GATA factors	Yin Y et al., Science 2017
TEAD4::DLX2_005	TEAD4::DLX2	9.58972	7.74477e-27	8.01989	4.86905e-17		Composite	Hetero-family	TEF-1::NK	TEAD4::DLX2	Jolma A et al., Nature, 2015
IRX3_002	IRX3	9.51796	8.06337e-27	7.96567	5.91449e-17		Helix-turn-helix domains	Homeo domain factors	TALE-type homeo domain factors	IRX (Iroquois)	Berger MF et al., Cell 2008
SOX18_005	SOX18	9.53408	8.38052e-27	7.37133	9.85063e-15		Other all-alpha-helical DNA-binding domains	High-mobility group (HMG) domain factors	SOX-related factors	Group F	Jolma A and Taipale J et al., Cell 2013
FOXD3_005	FOXD3	9.51693	9.18458e-27	8.13536	1.485e-17		Helix-turn-helix domains	Fork head/winged helix factors	Forkhead box (FOX) factors	FOXD	Jolma A and Taipale J et al., Cell 2013
POU4F3_004	POU4F3	9.51512	9.98912e-27	7.68013	7.52895e-16		Helix-turn-helix domains	Homeo domain factors	POU domain factors	POU4 (Brn-3-like factors)	Yin Y et al., Science 2017
POU3F2_014	POU3F2	9.54729	1.01837e-26	7.72411	5.65474e-16		Helix-turn-helix domains	Homeo domain factors	POU domain factors	POU3 (Oct-6-like factors)	Jolma A and Taipale J et al., Cell 2013
DMRT3_002	DMRT3	9.46714	1.02008e-26	7.67139	7.35771e-16		Zinc-coordinating DNA-binding domains	DM-type intertwined zinc finger factors	DMRT	-	Yin Y et al., Science 2017
GATA5_006	GATA5	9.46022	1.03585e-26	8.53983	3.14919e-19		Zinc-coordinating DNA-binding domains	Other C4 zinc finger-type factors	GATA-type zinc fingers	Two zinc-finger GATA factors	Yin Y et al., Science 2017
SOX3_007	SOX3	9.48922	1.08764e-26	7.24993	2.5188e-14		Other all-alpha-helical DNA-binding domains	High-mobility group (HMG) domain factors	SOX-related factors	Group B	Jolma A and Taipale J et al., Cell 2013
POU5F1_003	POU5F1	9.56027	1.13454e-26	7.83062	2.33172e-16		Helix-turn-helix domains	Homeo domain factors	POU domain factors	POU5 (Oct-3/4-like factors)	JASPAR 2018
GATA1_001	GATA1	9.38324	1.2304e-26	8.5574	2.28309e-19		Zinc-coordinating DNA-binding domains	Other C4 zinc finger-type factors	GATA-type zinc fingers	Two zinc-finger GATA factors	Jolma A et al., Nature, 2015
POU3F1_013	POU3F1	9.51112	1.34193e-26	7.8794	1.43093e-16		Helix-turn-helix domains	Homeo domain factors	POU domain factors	POU3 (Oct-6-like factors)	Jolma A and Taipale J et al., Cell 2013
FOXP3_001	FOXP3	9.49628	1.35107e-26	8.1579	1.15278e-17		Helix-turn-helix domains	Fork head/winged helix factors	Forkhead box (FOX) factors	FOXP	Yin Y et al., Science 2017
BBX_003	BBX	9.482	1.36492e-26	7.85439	1.63886e-16		Other all-alpha-helical DNA-binding domains	High-mobility group (HMG) domain factors	SOX-related factors	Further Sox-related factors	Badis G et al., Science 2009
POU3F2_008	POU3F2	9.46382	1.48281e-26	7.72736	4.76154e-16		Helix-turn-helix domains	Homeo domain factors	POU domain factors	POU3 (Oct-6-like factors)	Yin Y et al., Science 2017
IRX2_001	IRX2	9.461	1.52806e-26	7.84901	1.58854e-16		Helix-turn-helix domains	Homeo domain factors	TALE-type homeo domain factors	IRX (Iroquois)	Berger MF et al., Cell 2008
DMRT3_001	DMRT3	9.43684	1.62981e-26	7.69674	6.034e-16		Zinc-coordinating DNA-binding domains	DM-type intertwined zinc finger factors	DMRT	-	Yin Y et al., Science 2017
IRX3_001	IRX3	9.43019	2.01196e-26	7.65434	8.42731e-16		Helix-turn-helix domains	Homeo domain factors	TALE-type homeo domain factors	IRX (Iroquois)	Berger MF et al., Cell 2008
POU4F3_002	POU4F3	9.45551	2.09732e-26	8.00677	4.44101e-17		Helix-turn-helix domains	Homeo domain factors	POU domain factors	POU4 (Brn-3-like factors)	JASPAR 2016
EVI1_001	EVI1	9.45655	2.10502e-26	7.85621	1.67226e-16		Zinc-coordinating DNA-binding domains	C2H2 zinc finger factors	Factors with multiple dispersed zinc fingers	Evi-1-like factors	HOCOMOCO v11
POU2F1::SOX2_001	POU2F1::SOX2	9.43653	2.26463e-26	7.86777	1.42068e-16		Composite	Hetero-family	POU::SOX	POU2F1::SOX2	Jolma A et al., Nature, 2015
GATA1_004	GATA1	9.41463	2.47877e-26	8.3903	1.31036e-18		Zinc-coordinating DNA-binding domains	Other C4 zinc finger-type factors	GATA-type zinc fingers	Two zinc-finger GATA factors	Yin Y et al., Science 2017
POU3F3_003	POU3F3	9.44285	2.53173e-26	7.71233	5.73951e-16		Helix-turn-helix domains	Homeo domain factors	POU domain factors	POU3 (Oct-6-like factors)	Jolma A and Taipale J et al., Cell 2013
POU4F2_002	POU4F2	9.42885	2.59135e-26	8.2385	5.49502e-18		Helix-turn-helix domains	Homeo domain factors	POU domain factors	POU4 (Brn-3-like factors)	Jolma A and Taipale J et al., Cell 2013
POU4F1_001	POU4F1	9.42843	2.63536e-26	7.76251	3.63141e-16		Helix-turn-helix domains	Homeo domain factors	POU domain factors	POU4 (Brn-3-like factors)	JASPAR 2016
POU1F1_006	POU1F1	9.44313	2.71095e-26	7.87822	1.46059e-16		Helix-turn-helix domains	Homeo domain factors	POU domain factors	POU1 (Pit-1-like factors)	Yin Y et al., Science 2017
FOXJ2::PITX1_002	FOXJ2::PITX1	9.44928	2.72675e-26	8.07386	2.58603e-17		Composite	Hetero-family	FOX::Paired-HD	FOXJ2::PITX1	Jolma A et al., Nature, 2015
GATA1_003	GATA1	9.37316	4.00738e-26	8.23655	5.41589e-18		Zinc-coordinating DNA-binding domains	Other C4 zinc finger-type factors	GATA-type zinc fingers	Two zinc-finger GATA factors	Yin Y et al., Science 2017
HBP1_001	HBP1	9.35896	4.0949e-26	7.58684	1.67394e-15		Other all-alpha-helical DNA-binding domains	High-mobility group (HMG) domain factors	SOX-related factors	Further Sox-related factors	Badis G et al., Science 2009
GATA5_008	GATA5	9.33263	4.21943e-26	8.53208	3.29789e-19		Zinc-coordinating DNA-binding domains	Other C4 zinc finger-type factors	GATA-type zinc fingers	Two zinc-finger GATA factors	Yin Y et al., Science 2017
HOXB13::ONECUT2_001	HOXB13::ONECUT2	9.39392	4.3004e-26	8.61539	1.79222e-19		Composite	Hetero-family	HOX::HD-CUT	HOXB13::ONECUT2	Jolma A et al., Nature, 2015
SOX8_002	SOX8	9.33842	4.32028e-26	8.04442	2.8924e-17		Other all-alpha-helical DNA-binding domains	High-mobility group (HMG) domain factors	SOX-related factors	Group E	JASPAR 2016
LHX3_002	LHX3	9.36248	5.09769e-26	8.59924	1.96127e-19		Helix-turn-helix domains	Homeo domain factors	HD-LIM factors	Lhx-3-like factors	HOCOMOCO v11
POU2F2_011	POU2F2	9.36407	5.12869e-26	8.14402	1.27995e-17		Helix-turn-helix domains	Homeo domain factors	POU domain factors	POU2 (Oct-1/2-like factors)	Yin Y et al., Science 2017
POU4F1_002	POU4F1	9.37036	5.25968e-26	7.50673	3.25935e-15		Helix-turn-helix domains	Homeo domain factors	POU domain factors	POU4 (Brn-3-like factors)	Yin Y et al., Science 2017
POU2F1_001	POU2F1	9.37093	5.72037e-26	7.83288	2.07552e-16		Helix-turn-helix domains	Homeo domain factors	POU domain factors	POU2 (Oct-1/2-like factors)	Berger MF et al., Cell 2008
SOX21_003	SOX21	9.34341	6.08498e-26	7.94156	7.53452e-17		Other all-alpha-helical DNA-binding domains	High-mobility group (HMG) domain factors	SOX-related factors	Group B	Jolma A and Taipale J et al., Cell 2013
MEIS1_004	MEIS1	9.34594	6.38238e-26	8.11247	1.66536e-17		Helix-turn-helix domains	Homeo domain factors	TALE-type homeo domain factors	MEIS	HOCOMOCO v11
POU2F1::GSC2_001	POU2F1::GSC2	9.33095	7.02498e-26	7.87653	1.34372e-16		Composite	Hetero-family	POU::Paired-HD	POU2F1::GSC2	Jolma A et al., Nature, 2015
CUX1::HOXA13_002	CUX1::HOXA13	9.30025	7.30944e-26	8.42082	9.51295e-19		Composite	Hetero-family	HD-CUT::HOX	CUX1::HOXA13	Jolma A et al., Nature, 2015
SOX7_004	SOX7	9.34204	7.3114e-26	7.86413	1.55251e-16		Other all-alpha-helical DNA-binding domains	High-mobility group (HMG) domain factors	SOX-related factors	Group F	Jolma A and Taipale J et al., Cell 2013
GATA2_006	GATA2	9.31843	7.72447e-26	8.42199	1.08592e-18		Zinc-coordinating DNA-binding domains	Other C4 zinc finger-type factors	GATA-type zinc fingers	Two zinc-finger GATA factors	JASPAR 2018
FOXC1_005	FOXC1	9.32322	8.87645e-26	7.85269	1.71493e-16		Helix-turn-helix domains	Fork head/winged helix factors	Forkhead box (FOX) factors	FOXC	Jolma A and Taipale J et al., Cell 2013
FOXL1_002	FOXL1	9.38408	9.43e-26	7.9789	6.76123e-17		Helix-turn-helix domains	Fork head/winged helix factors	Forkhead box (FOX) factors	FOXL	JASPAR 2014
GATA6_005	GATA6	9.30383	1.00197e-25	8.2525	5.10699e-18		Zinc-coordinating DNA-binding domains	Other C4 zinc finger-type factors	GATA-type zinc fingers	Two zinc-finger GATA factors	JASPAR 2018
SOX1_005	SOX1	9.25164	1.01079e-25	8.12381	1.40329e-17		Other all-alpha-helical DNA-binding domains	High-mobility group (HMG) domain factors	SOX-related factors	Group B	Jolma A and Taipale J et al., Cell 2013
SOX3_005	SOX3	9.30534	1.09046e-25	7.72515	4.83838e-16		Other all-alpha-helical DNA-binding domains	High-mobility group (HMG) domain factors	SOX-related factors	Group B	Jolma A and Taipale J et al., Cell 2013
TEAD4::DLX2_006	TEAD4::DLX2	9.29023	1.1308e-25	7.74201	4.26191e-16		Composite	Hetero-family	TEF-1::NK	TEAD4::DLX2	Jolma A et al., Nature, 2015
IRX5_001	IRX5	9.27694	1.14418e-25	7.58008	1.50974e-15		Helix-turn-helix domains	Homeo domain factors	TALE-type homeo domain factors	IRX (Iroquois)	Berger MF et al., Cell 2008
POU2F1::SOX2_002	POU2F1::SOX2	9.29965	1.14518e-25	7.84048	1.83779e-16		Composite	Hetero-family	POU::SOX	POU2F1::SOX2	Jolma A et al., Nature, 2015
POU4F3_003	POU4F3	9.28956	1.14932e-25	7.63321	1.07397e-15		Helix-turn-helix domains	Homeo domain factors	POU domain factors	POU4 (Brn-3-like factors)	Yin Y et al., Science 2017
POU3F2_005	POU3F2	9.2964	1.18234e-25	7.86527	1.53862e-16		Helix-turn-helix domains	Homeo domain factors	POU domain factors	POU3 (Oct-6-like factors)	Yin Y et al., Science 2017
POU3F4_004	POU3F4	9.30056	1.29738e-25	7.88259	1.39264e-16		Helix-turn-helix domains	Homeo domain factors	POU domain factors	POU3 (Oct-6-like factors)	Yin Y et al., Science 2017
POU3F4_012	POU3F4	9.31718	1.43929e-25	7.57494	1.94974e-15		Helix-turn-helix domains	Homeo domain factors	POU domain factors	POU3 (Oct-6-like factors)	Jolma A and Taipale J et al., Cell 2013
MEOX2_006	MEOX2	9.25516	1.5274e-25	6.93569	2.73641e-13		Helix-turn-helix domains	Homeo domain factors	HOX-related factors	MEOX	Jolma A and Taipale J et al., Cell 2013
TEAD4::HOXA2_001	TEAD4::HOXA2	9.30433	1.66406e-25	7.80518	2.84351e-16		Composite	Hetero-family	TEF-1::HOX	TEAD4::HOXA2	Jolma A et al., Nature, 2015
POU3F4_001	POU3F4	9.27361	1.71785e-25	8.26743	4.3449e-18		Helix-turn-helix domains	Homeo domain factors	POU domain factors	POU3 (Oct-6-like factors)	Berger MF et al., Cell 2008
EVI1_002	EVI1	9.256	1.75659e-25	7.78739	2.95737e-16		Zinc-coordinating DNA-binding domains	C2H2 zinc finger factors	Factors with multiple dispersed zinc fingers	Evi-1-like factors	JASPAR 2014
FOXD2_006	FOXD2	9.25626	1.78256e-25	7.95302	7.04831e-17		Helix-turn-helix domains	Fork head/winged helix factors	Forkhead box (FOX) factors	FOXD	Jolma A and Taipale J et al., Cell 2013
POU2F2_010	POU2F2	9.24449	1.78632e-25	7.80213	2.49297e-16		Helix-turn-helix domains	Homeo domain factors	POU domain factors	POU2 (Oct-1/2-like factors)	Yin Y et al., Science 2017
TLX3_004	TLX3	9.27132	1.87694e-25	7.54473	2.26664e-15		Helix-turn-helix domains	Homeo domain factors	NK-related factors	TLX	Yin Y et al., Science 2017
FOXO1_004	FOXO1	9.18679	1.88277e-25	7.78548	2.58422e-16		Helix-turn-helix domains	Fork head/winged helix factors	Forkhead box (FOX) factors	FOXO	Jolma A and Taipale J et al., Cell 2013
DMRTC2_001	DMRTC2	9.17336	2.00373e-25	7.47567	3.35312e-15		Zinc-coordinating DNA-binding domains	DM-type intertwined zinc finger factors	DMRT	-	Yin Y et al., Science 2017
FOXJ2_002	FOXJ2	9.25545	2.15408e-25	8.04216	3.05076e-17		Helix-turn-helix domains	Fork head/winged helix factors	Forkhead box (FOX) factors	FOXJ	Yin Y et al., Science 2017
TEAD4::ALX4_001	TEAD4::ALX4	9.24403	2.19724e-25	7.98137	5.59132e-17		Composite	Hetero-family	TEF-1::Paired-HD	TEAD4::ALX4	Jolma A et al., Nature, 2015
FOXO6_002	FOXO6	9.17537	2.59254e-25	7.6978	5.73647e-16		Helix-turn-helix domains	Fork head/winged helix factors	Forkhead box (FOX) factors	FOXO	Jolma A and Taipale J et al., Cell 2013
TEAD4::HOXA3_001	TEAD4::HOXA3	9.26893	2.59582e-25	7.83872	2.15716e-16		Composite	Hetero-family	TEF-1::HOX	TEAD4::HOXA3	Jolma A et al., Nature, 2015
POU2F2_015	POU2F2	9.22294	2.71356e-25	7.61988	1.19226e-15		Helix-turn-helix domains	Homeo domain factors	POU domain factors	POU2 (Oct-1/2-like factors)	Jolma A and Taipale J et al., Cell 2013
POU4F2_001	POU4F2	9.20551	2.83813e-25	8.05573	2.66639e-17		Helix-turn-helix domains	Homeo domain factors	POU domain factors	POU4 (Brn-3-like factors)	JASPAR 2016
CUX1::FOXO6_001	CUX1::FOXO6	9.18923	3.4151e-25	7.12967	6.16238e-14		Composite	Hetero-family	HD-CUT::FOX	CUX1::FOXO6	Jolma A et al., Nature, 2015
LHX8_003	LHX8	9.21463	3.76286e-25	7.44588	5.34056e-15		Helix-turn-helix domains	Homeo domain factors	HD-LIM factors	Lhx-6-like factors	Yin Y et al., Science 2017
LHX8_009	LHX8	9.21995	3.86138e-25	7.48798	3.83123e-15		Helix-turn-helix domains	Homeo domain factors	HD-LIM factors	Lhx-6-like factors	Jolma A and Taipale J et al., Cell 2013
EVX1_001	EVX1	9.20455	4.17312e-25	7.82876	1.95479e-16		Helix-turn-helix domains	Homeo domain factors	HOX-related factors	EVX (Even-skipped homolog)	HOCOMOCO v11
SOX9_010	SOX9	9.14312	4.36879e-25	7.40133	6.48864e-15		Other all-alpha-helical DNA-binding domains	High-mobility group (HMG) domain factors	SOX-related factors	Group E	Jolma A and Taipale J et al., Cell 2013
SRY_006	SRY	9.18207	4.47346e-25	7.58931	1.55728e-15		Other all-alpha-helical DNA-binding domains	High-mobility group (HMG) domain factors	SOX-related factors	Group A	Jolma A and Taipale J et al., Cell 2013
PROP1_002	PROP1	9.21569	4.489e-25	8.0293	3.92211e-17		Helix-turn-helix domains	Homeo domain factors	Paired-related HD factors	PROP	JASPAR 2016
POU1F1_001	POU1F1	9.17532	4.80281e-25	8.17994	9.3302e-18		Helix-turn-helix domains	Homeo domain factors	POU domain factors	POU1 (Pit-1-like factors)	Berger MF et al., Cell 2008
FOXB1_001	FOXB1	9.18052	4.91989e-25	7.44628	5.271e-15		Helix-turn-helix domains	Fork head/winged helix factors	Forkhead box (FOX) factors	FOXB	Yin Y et al., Science 2017
GATA5_010	GATA5	9.18309	4.92114e-25	8.03401	3.49476e-17		Zinc-coordinating DNA-binding domains	Other C4 zinc finger-type factors	GATA-type zinc fingers	Two zinc-finger GATA factors	JASPAR 2016
POU5F1_004	POU5F1	9.18117	5.20751e-25	7.72617	4.85909e-16		Helix-turn-helix domains	Homeo domain factors	POU domain factors	POU5 (Oct-3/4-like factors)	HOCOMOCO v11
POU3F1_001	POU3F1	9.16459	5.40183e-25	7.97788	5.56833e-17		Helix-turn-helix domains	Homeo domain factors	POU domain factors	POU3 (Oct-6-like factors)	Berger MF et al., Cell 2008
GATA3_009	GATA3	9.11036	5.41829e-25	8.07194	2.18682e-17		Zinc-coordinating DNA-binding domains	Other C4 zinc finger-type factors	GATA-type zinc fingers	Two zinc-finger GATA factors	JASPAR 2018
IRX6_001	IRX6	9.14927	5.53804e-25	7.53341	2.25077e-15		Helix-turn-helix domains	Homeo domain factors	TALE-type homeo domain factors	IRX (Iroquois)	Berger MF et al., Cell 2008
LMX1B_001	LMX1B	9.15076	5.55094e-25	8.4325	8.9983e-19		Helix-turn-helix domains	Homeo domain factors	HD-LIM factors	Lmx	Berger MF et al., Cell 2008
GATA3_011	GATA3	9.24567	5.55446e-25	7.81368	2.6825e-16		Zinc-coordinating DNA-binding domains	Other C4 zinc finger-type factors	GATA-type zinc fingers	Two zinc-finger GATA factors	Isakova A et al. Nat Methods. 2017
UNCX_003	UNCX	9.19361	5.77381e-25	8.12541	1.69249e-17		Helix-turn-helix domains	Homeo domain factors	Paired-related HD factors	UNCX	Jolma A and Taipale J et al., Cell 2013
CUX1::SOX15_002	CUX1::SOX15	9.17101	6.20224e-25	7.51824	2.85939e-15		Composite	Hetero-family	HD-CUT::SOX	CUX1::SOX15	Jolma A et al., Nature, 2015
HNF1A_001	HNF1A	9.21199	7.12718e-25	7.9537	8.43773e-17		Helix-turn-helix domains	Homeo domain factors	POU domain factors	HNF1-like factors	HOCOMOCO v11
POU3F2_001	POU3F2	9.13039	7.13869e-25	8.03993	3.21635e-17		Helix-turn-helix domains	Homeo domain factors	POU domain factors	POU3 (Oct-6-like factors)	Berger MF et al., Cell 2008
SOX9_006	SOX9	9.09085	7.34048e-25	7.64804	8.81825e-16		Other all-alpha-helical DNA-binding domains	High-mobility group (HMG) domain factors	SOX-related factors	Group E	Jolma A and Taipale J et al., Cell 2013
SOX17_006	SOX17	9.12994	7.88137e-25	7.54471	2.13444e-15		Other all-alpha-helical DNA-binding domains	High-mobility group (HMG) domain factors	SOX-related factors	Group F	Jolma A and Taipale J et al., Cell 2013
BARX2_001	BARX2	9.19669	8.39092e-25	7.70633	7.06643e-16		Helix-turn-helix domains	Homeo domain factors	NK-related factors	BARX	Yin Y et al., Science 2017
SOX7_005	SOX7	9.12144	8.57784e-25	7.7516	3.75602e-16		Other all-alpha-helical DNA-binding domains	High-mobility group (HMG) domain factors	SOX-related factors	Group F	Jolma A and Taipale J et al., Cell 2013
FOXR2_001	FOXR2	9.11893	8.62864e-25	7.58014	1.66707e-15		Helix-turn-helix domains	Fork head/winged helix factors	Forkhead box (FOX) factors	FOXR	Yin Y et al., Science 2017
FOXR2_002	FOXR2	9.10782	8.77575e-25	7.61505	1.20716e-15		Helix-turn-helix domains	Fork head/winged helix factors	Forkhead box (FOX) factors	FOXR	Yin Y et al., Science 2017
UNCX_004	UNCX	9.13448	9.54136e-25	8.04477	3.2921e-17		Helix-turn-helix domains	Homeo domain factors	Paired-related HD factors	UNCX	Jolma A and Taipale J et al., Cell 2013
POU2F2_007	POU2F2	9.06332	9.64338e-25	7.51603	2.60386e-15		Helix-turn-helix domains	Homeo domain factors	POU domain factors	POU2 (Oct-1/2-like factors)	Yin Y et al., Science 2017
GATA4_001	GATA4	9.08839	9.70865e-25	7.85896	1.56511e-16		Zinc-coordinating DNA-binding domains	Other C4 zinc finger-type factors	GATA-type zinc fingers	Two zinc-finger GATA factors	HOCOMOCO v11
ALX1_008	ALX1	9.14019	9.77171e-25	8.08082	2.45325e-17		Helix-turn-helix domains	Homeo domain factors	Paired-related HD factors	ALX	Jolma A and Taipale J et al., Cell 2013
FOXA1_008	FOXA1	9.11591	9.92965e-25	7.47129	4.23451e-15		Helix-turn-helix domains	Fork head/winged helix factors	Forkhead box (FOX) factors	FOXA	Yin Y et al., Science 2017
POU5F1_009	POU5F1	9.17524	1.01513e-24	7.42474	6.99482e-15		Helix-turn-helix domains	Homeo domain factors	POU domain factors	POU5 (Oct-3/4-like factors)	Isakova A et al. Nat Methods. 2017
PBX1_001	PBX1	9.09337	1.06189e-24	7.41581	6.45699e-15		Helix-turn-helix domains	Homeo domain factors	TALE-type homeo domain factors	PBX	Berger MF et al., Cell 2008
POU4F3_001	POU4F3	9.07178	1.08224e-24	7.75281	3.60521e-16		Helix-turn-helix domains	Homeo domain factors	POU domain factors	POU4 (Brn-3-like factors)	Berger MF et al., Cell 2008
POU2F1::EOMES_002	POU2F1::EOMES	9.05246	1.2679e-24	8.32972	2.23788e-18		Composite	Hetero-family	POU::TBrain	POU2F1::EOMES	Jolma A et al., Nature, 2015
LHX8_006	LHX8	9.11173	1.3175e-24	7.3544	1.13135e-14		Helix-turn-helix domains	Homeo domain factors	HD-LIM factors	Lhx-6-like factors	Yin Y et al., Science 2017
POU2F1_002	POU2F1	9.13169	1.34127e-24	7.38751	8.97495e-15		Helix-turn-helix domains	Homeo domain factors	POU domain factors	POU2 (Oct-1/2-like factors)	JASPAR 2016
FOXC2_006	FOXC2	9.06916	1.35905e-24	7.6171	1.19595e-15		Helix-turn-helix domains	Fork head/winged helix factors	Forkhead box (FOX) factors	FOXC	Jolma A and Taipale J et al., Cell 2013
SIX6_003	SIX6	9.07394	1.47828e-24	6.94564	2.69267e-13		Helix-turn-helix domains	Homeo domain factors	HD-SINE factors	SIX3-like factors	Berger MF et al., Cell 2008
FOXP3_002	FOXP3	9.07623	1.55879e-24	7.72277	4.91328e-16		Helix-turn-helix domains	Fork head/winged helix factors	Forkhead box (FOX) factors	FOXP	Yin Y et al., Science 2017
DBX2_001	DBX2	9.0626	1.59001e-24	7.52626	2.63146e-15		Helix-turn-helix domains	Homeo domain factors	NK-related factors	DBX	Berger MF et al., Cell 2008
FOXJ2_003	FOXJ2	9.06604	1.59596e-24	7.79018	2.72448e-16		Helix-turn-helix domains	Fork head/winged helix factors	Forkhead box (FOX) factors	FOXJ	Yin Y et al., Science 2017
SOX10_016	SOX10	9.07398	1.6067e-24	7.13801	6.09149e-14		Other all-alpha-helical DNA-binding domains	High-mobility group (HMG) domain factors	SOX-related factors	Group E	Jolma A and Taipale J et al., Cell 2013
POU3F4_006	POU3F4	9.05638	1.80918e-24	8.00594	4.52125e-17		Helix-turn-helix domains	Homeo domain factors	POU domain factors	POU3 (Oct-6-like factors)	Yin Y et al., Science 2017
LHX3_001	LHX3	9.04254	1.89313e-24	8.20881	6.90583e-18		Helix-turn-helix domains	Homeo domain factors	HD-LIM factors	Lhx-3-like factors	Berger MF et al., Cell 2008
BARX2_002	BARX2	9.11061	2.00551e-24	7.4984	3.87208e-15		Helix-turn-helix domains	Homeo domain factors	NK-related factors	BARX	Yin Y et al., Science 2017
SOX9_011	SOX9	9.04354	2.18684e-24	7.10538	7.7881e-14		Other all-alpha-helical DNA-binding domains	High-mobility group (HMG) domain factors	SOX-related factors	Group E	Jolma A and Taipale J et al., Cell 2013
PBX4::HOXA10_003	PBX4::HOXA10	9.0078	2.20605e-24	7.68493	6.16794e-16		Composite	Hetero-family	TALE::HOX	PBX4::HOXA10	Jolma A et al., Nature, 2015
POU1F1_007	POU1F1	8.98147	2.28684e-24	7.72613	4.4368e-16		Helix-turn-helix domains	Homeo domain factors	POU domain factors	POU1 (Pit-1-like factors)	Yin Y et al., Science 2017
FOXD2_002	FOXD2	9.06823	2.3211e-24	7.72318	5.52945e-16		Helix-turn-helix domains	Fork head/winged helix factors	Forkhead box (FOX) factors	FOXD	Yin Y et al., Science 2017
SOX10_011	SOX10	8.98023	2.33374e-24	7.2788	1.71905e-14		Other all-alpha-helical DNA-binding domains	High-mobility group (HMG) domain factors	SOX-related factors	Group E	Jolma A and Taipale J et al., Cell 2013
SOX10_010	SOX10	8.97752	2.47744e-24	7.60133	1.26896e-15		Other all-alpha-helical DNA-binding domains	High-mobility group (HMG) domain factors	SOX-related factors	Group E	Jolma A and Taipale J et al., Cell 2013
HOXD8_004	HOXD8	9.05146	2.49929e-24	7.7784	3.39788e-16		Helix-turn-helix domains	Homeo domain factors	HOX-related factors	HOX8	JASPAR 2016
CUX1::FOXO1_001	CUX1::FOXO1	9.02633	2.63352e-24	7.22414	3.01505e-14		Composite	Hetero-family	HD-CUT::FOX	CUX1::FOXO1	Jolma A et al., Nature, 2015
PAX4_006	PAX4	9.00784	2.72762e-24	7.46008	4.32239e-15		Helix-turn-helix domains	Paired box factors	Paired plus homeo domain	PAX-4-like	Yin Y et al., Science 2017
FOXJ2::HOXB13_004	FOXJ2::HOXB13	9.09085	2.78711e-24	7.9965	5.6462e-17		Composite	Hetero-family	FOX::HOX	FOXJ2::HOXB13	Jolma A et al., Nature, 2015
ARGFX_001	ARGFX	9.00166	2.85753e-24	7.93019	8.10238e-17		Helix-turn-helix domains	Homeo domain factors	Paired-related HD factors	ARGFX	Yin Y et al., Science 2017
POU4F1_003	POU4F1	9.01172	2.94514e-24	7.30016	1.61199e-14		Helix-turn-helix domains	Homeo domain factors	POU domain factors	POU4 (Brn-3-like factors)	Yin Y et al., Science 2017
EMX2_005	EMX2	9.0122	2.96044e-24	7.74312	4.35392e-16		Helix-turn-helix domains	Homeo domain factors	NK-related factors	EMX	Jolma A and Taipale J et al., Cell 2013
ALX4_005	ALX4	9.05081	3.10908e-24	7.97128	6.5214e-17		Helix-turn-helix domains	Homeo domain factors	Paired-related HD factors	ALX	Jolma A and Taipale J et al., Cell 2013
SOX2_009	SOX2	9.04045	3.12066e-24	6.99845	1.9013e-13		Other all-alpha-helical DNA-binding domains	High-mobility group (HMG) domain factors	SOX-related factors	Group B	Jolma A and Taipale J et al., Cell 2013
POU2F2_013	POU2F2	9.06758	3.14575e-24	7.27474	2.27239e-14		Helix-turn-helix domains	Homeo domain factors	POU domain factors	POU2 (Oct-1/2-like factors)	Jolma A and Taipale J et al., Cell 2013
POU6F2_002	POU6F2	8.99835	3.20785e-24	7.42724	5.69916e-15		Helix-turn-helix domains	Homeo domain factors	POU domain factors	POU6 (Brn-5-like factors)	Jolma A and Taipale J et al., Cell 2013
LHX2_004	LHX2	9.007	3.21691e-24	7.15041	5.24978e-14		Helix-turn-helix domains	Homeo domain factors	HD-LIM factors	Lhx-2-like factors	Jolma A and Taipale J et al., Cell 2013
HOXB5_008	HOXB5	9.03088	3.28767e-24	7.97728	5.94987e-17		Helix-turn-helix domains	Homeo domain factors	HOX-related factors	HOX5	Jolma A and Taipale J et al., Cell 2013
PAX4_009	PAX4	8.98091	3.35171e-24	7.70122	5.95847e-16		Helix-turn-helix domains	Paired box factors	Paired plus homeo domain	PAX-4-like	Yin Y et al., Science 2017
SOX15_004	SOX15	9.02276	3.665e-24	6.92655	3.40819e-13		Other all-alpha-helical DNA-binding domains	High-mobility group (HMG) domain factors	SOX-related factors	Group G	Jolma A and Taipale J et al., Cell 2013
LHX3_003	LHX3	9.05602	3.82704e-24	8.07054	3.00326e-17		Helix-turn-helix domains	Homeo domain factors	HD-LIM factors	Lhx-3-like factors	JASPAR 2014
POU3F2_010	POU3F2	8.99049	3.85567e-24	7.43114	5.78969e-15		Helix-turn-helix domains	Homeo domain factors	POU domain factors	POU3 (Oct-6-like factors)	Yin Y et al., Science 2017
CUX2_005	CUX2	8.97141	3.86386e-24	7.49813	3.17793e-15		Helix-turn-helix domains	Homeo domain factors	HD-CUT factors	CUX	Jolma A and Taipale J et al., Cell 2013
PROP1_009	PROP1	9.03947	3.89163e-24	7.6801	8.1193e-16		Helix-turn-helix domains	Homeo domain factors	Paired-related HD factors	PROP	Jolma A and Taipale J et al., Cell 2013
MEIS2::ONECUT2_002	MEIS2::ONECUT2	9.04766	3.89857e-24	7.82052	2.51239e-16		Composite	Hetero-family	TALE::HD-CUT	MEIS2::ONECUT2	Jolma A et al., Nature, 2015
TEAD4::ALX4_002	TEAD4::ALX4	9.03447	3.95606e-24	7.47999	4.38505e-15		Composite	Hetero-family	TEF-1::Paired-HD	TEAD4::ALX4	Jolma A et al., Nature, 2015
POU3F3_002	POU3F3	9.05354	4.07785e-24	7.51339	3.34568e-15		Helix-turn-helix domains	Homeo domain factors	POU domain factors	POU3 (Oct-6-like factors)	JASPAR 2016
PHOX2A_002	PHOX2A	9.02543	4.14735e-24	7.88497	1.39539e-16		Helix-turn-helix domains	Homeo domain factors	Paired-related HD factors	PHOX	JASPAR 2016
POU6F1_005	POU6F1	8.97296	4.23705e-24	7.60756	1.33407e-15		Helix-turn-helix domains	Homeo domain factors	POU domain factors	POU6 (Brn-5-like factors)	Yin Y et al., Science 2017
DRGX_003	DRGX	9.01249	4.37465e-24	7.9061	1.12886e-16		Helix-turn-helix domains	Homeo domain factors	Paired-related HD factors	DRGX	Jolma A and Taipale J et al., Cell 2013
LHX5_001	LHX5	8.96132	4.42653e-24	8.17977	8.77935e-18		Helix-turn-helix domains	Homeo domain factors	HD-LIM factors	Lhx-1-like factors	Berger MF et al., Cell 2008
BARX1_001	BARX1	9.03616	4.83281e-24	7.96919	7.06114e-17		Helix-turn-helix domains	Homeo domain factors	NK-related factors	BARX	HOCOMOCO v11
ARX_004	ARX	8.99839	4.95821e-24	7.86918	1.53776e-16		Helix-turn-helix domains	Homeo domain factors	Paired-related HD factors	ARX	Jolma A and Taipale J et al., Cell 2013
POU3F4_005	POU3F4	8.90654	5.13992e-24	7.55694	1.84375e-15		Helix-turn-helix domains	Homeo domain factors	POU domain factors	POU3 (Oct-6-like factors)	Yin Y et al., Science 2017
HOXB7_008	HOXB7	8.96041	5.20909e-24	7.56203	1.91843e-15		Helix-turn-helix domains	Homeo domain factors	HOX-related factors	HOX6-7	HOCOMOCO v11
SOX8_013	SOX8	8.93259	5.23004e-24	7.07697	9.0224e-14		Other all-alpha-helical DNA-binding domains	High-mobility group (HMG) domain factors	SOX-related factors	Group E	Jolma A and Taipale J et al., Cell 2013
POU1F1_002	POU1F1	9.02312	5.51674e-24	7.18904	4.48737e-14		Helix-turn-helix domains	Homeo domain factors	POU domain factors	POU1 (Pit-1-like factors)	JASPAR 2016
POU2F1::DLX2_003	POU2F1::DLX2	8.95543	5.59889e-24	7.55451	2.08677e-15		Composite	Hetero-family	POU::NK	POU2F1::DLX2	Jolma A et al., Nature, 2015
POU3F1_002	POU3F1	9.02901	5.61539e-24	7.49863	3.758e-15		Helix-turn-helix domains	Homeo domain factors	POU domain factors	POU3 (Oct-6-like factors)	JASPAR 2016
SOX18_004	SOX18	8.93982	5.78045e-24	7.51612	2.58876e-15		Other all-alpha-helical DNA-binding domains	High-mobility group (HMG) domain factors	SOX-related factors	Group F	Jolma A and Taipale J et al., Cell 2013
FOXA3_005	FOXA3	8.95957	5.8925e-24	7.29659	1.76079e-14		Helix-turn-helix domains	Fork head/winged helix factors	Forkhead box (FOX) factors	FOXA	Yin Y et al., Science 2017
MIXL1_003	MIXL1	8.97552	6.02622e-24	7.61208	1.3562e-15		Helix-turn-helix domains	Homeo domain factors	Paired-related HD factors	MIX	Yin Y et al., Science 2017
POU3F1_003	POU3F1	8.9996	6.16227e-24	7.24153	2.92794e-14		Helix-turn-helix domains	Homeo domain factors	POU domain factors	POU3 (Oct-6-like factors)	HOCOMOCO v11
GATA4_005	GATA4	8.96552	6.23113e-24	7.75228	4.07629e-16		Zinc-coordinating DNA-binding domains	Other C4 zinc finger-type factors	GATA-type zinc fingers	Two zinc-finger GATA factors	Jolma A and Taipale J et al., Cell 2013
FOXA3_003	FOXA3	8.96081	6.24368e-24	7.17286	4.72321e-14		Helix-turn-helix domains	Fork head/winged helix factors	Forkhead box (FOX) factors	FOXA	Yin Y et al., Science 2017
POU5F1::SOX2_001	POU5F1::SOX2	8.9527	6.25569e-24	7.54758	2.14614e-15		Composite	Hetero-family	POU::SOX	POU5F1::SOX2	JASPAR 2014
SOX10_015	SOX10	8.88521	6.37706e-24	7.19381	3.31929e-14		Other all-alpha-helical DNA-binding domains	High-mobility group (HMG) domain factors	SOX-related factors	Group E	Jolma A and Taipale J et al., Cell 2013
DMRTA1_001	DMRTA1	8.88612	6.63041e-24	7.33597	1.0888e-14		Zinc-coordinating DNA-binding domains	DM-type intertwined zinc finger factors	DMRT	-	Yin Y et al., Science 2017
DUX4_001	DUX4	8.95468	6.88155e-24	7.27649	2.14663e-14		Helix-turn-helix domains	Homeo domain factors	Paired-related HD factors	DUX	HOCOMOCO v11
SRY_005	SRY	8.91742	6.89301e-24	7.28901	1.65785e-14		Other all-alpha-helical DNA-binding domains	High-mobility group (HMG) domain factors	SOX-related factors	Group A	Jolma A and Taipale J et al., Cell 2013
POU3F1_009	POU3F1	8.95673	7.46928e-24	7.47734	4.29122e-15		Helix-turn-helix domains	Homeo domain factors	POU domain factors	POU3 (Oct-6-like factors)	Yin Y et al., Science 2017
ARID3A_001	ARID3A	8.93983	7.96041e-24	7.88227	1.31618e-16		Helix-turn-helix domains	ARID domain factors	ARID-related factors	ARID3	Badis G et al., Science 2009
LMX1B_006	LMX1B	8.91121	8.02365e-24	8.18024	8.63545e-18		Helix-turn-helix domains	Homeo domain factors	HD-LIM factors	Lmx	Yin Y et al., Science 2017
FOXB1_005	FOXB1	8.93655	8.29312e-24	7.3834	8.80833e-15		Helix-turn-helix domains	Fork head/winged helix factors	Forkhead box (FOX) factors	FOXB	Jolma A and Taipale J et al., Cell 2013
PRRX1_003	PRRX1	8.94072	8.58318e-24	7.68983	7.00467e-16		Helix-turn-helix domains	Homeo domain factors	Paired-related HD factors	PRRX	Jolma A and Taipale J et al., Cell 2013
SOX1_003	SOX1	8.92917	8.75308e-24	7.29501	1.75148e-14		Other all-alpha-helical DNA-binding domains	High-mobility group (HMG) domain factors	SOX-related factors	Group B	Jolma A and Taipale J et al., Cell 2013
SOX11_002	SOX11	8.88317	1.0138e-23	7.7891	2.56826e-16		Other all-alpha-helical DNA-binding domains	High-mobility group (HMG) domain factors	SOX-related factors	Group C	JASPAR 2016
SOX8_009	SOX8	8.84964	1.03128e-23	6.91294	2.96226e-13		Other all-alpha-helical DNA-binding domains	High-mobility group (HMG) domain factors	SOX-related factors	Group E	Jolma A and Taipale J et al., Cell 2013
SOX3_006	SOX3	8.91613	1.03723e-23	6.65012	2.55881e-12		Other all-alpha-helical DNA-binding domains	High-mobility group (HMG) domain factors	SOX-related factors	Group B	Jolma A and Taipale J et al., Cell 2013
MSX1_001	MSX1	8.88861	1.05013e-23	7.85219	1.59144e-16		Helix-turn-helix domains	Homeo domain factors	NK-related factors	MSX	Berger MF et al., Cell 2008
SOX13_001	SOX13	8.89843	1.29525e-23	7.81838	2.22682e-16		Other all-alpha-helical DNA-binding domains	High-mobility group (HMG) domain factors	SOX-related factors	Group D	Badis G et al., Science 2009
POU3F4_010	POU3F4	8.90779	1.29977e-23	7.40734	7.55893e-15		Helix-turn-helix domains	Homeo domain factors	POU domain factors	POU3 (Oct-6-like factors)	Yin Y et al., Science 2017
LHX1_001	LHX1	8.86758	1.31347e-23	8.10149	1.75206e-17		Helix-turn-helix domains	Homeo domain factors	HD-LIM factors	Lhx-1-like factors	Berger MF et al., Cell 2008
ALX1_007	ALX1	8.90436	1.36775e-23	7.805	2.62552e-16		Helix-turn-helix domains	Homeo domain factors	Paired-related HD factors	ALX	Jolma A and Taipale J et al., Cell 2013
ALX3_009	ALX3	8.90568	1.39893e-23	7.85683	1.69521e-16		Helix-turn-helix domains	Homeo domain factors	Paired-related HD factors	ALX	Jolma A and Taipale J et al., Cell 2013
FOXB1_002	FOXB1	8.87441	1.44787e-23	7.30449	1.63806e-14		Helix-turn-helix domains	Fork head/winged helix factors	Forkhead box (FOX) factors	FOXB	Yin Y et al., Science 2017
SOX10_012	SOX10	8.8573	1.57728e-23	6.76742	1.01201e-12		Other all-alpha-helical DNA-binding domains	High-mobility group (HMG) domain factors	SOX-related factors	Group E	Jolma A and Taipale J et al., Cell 2013
PHOX2B_004	PHOX2B	8.87838	1.61148e-23	7.74374	4.3416e-16		Helix-turn-helix domains	Homeo domain factors	Paired-related HD factors	PHOX	Yin Y et al., Science 2017
GATA1_006	GATA1	8.84088	1.63776e-23	7.69071	6.5455e-16		Zinc-coordinating DNA-binding domains	Other C4 zinc finger-type factors	GATA-type zinc fingers	Two zinc-finger GATA factors	JASPAR 2014
SOX10_014	SOX10	8.83419	1.65328e-23	7.87683	1.1857e-16		Other all-alpha-helical DNA-binding domains	High-mobility group (HMG) domain factors	SOX-related factors	Group E	Jolma A and Taipale J et al., Cell 2013
LMX1B_003	LMX1B	8.84385	1.74389e-23	8.10928	1.62334e-17		Helix-turn-helix domains	Homeo domain factors	HD-LIM factors	Lmx	Yin Y et al., Science 2017
DLX3_005	DLX3	8.836	1.75749e-23	7.14147	5.53829e-14		Helix-turn-helix domains	Homeo domain factors	NK-related factors	DLX	Yin Y et al., Science 2017
LHX6_008	LHX6	8.87836	1.79862e-23	6.98033	2.15488e-13		Helix-turn-helix domains	Homeo domain factors	HD-LIM factors	Lhx-6-like factors	Yin Y et al., Science 2017
PHOX2B_002	PHOX2B	8.8858	1.91643e-23	7.72218	5.5212e-16		Helix-turn-helix domains	Homeo domain factors	Paired-related HD factors	PHOX	JASPAR 2016
SOX2_010	SOX2	8.85426	2.02969e-23	7.15488	5.31419e-14		Other all-alpha-helical DNA-binding domains	High-mobility group (HMG) domain factors	SOX-related factors	Group B	Jolma A and Taipale J et al., Cell 2013
ISX_009	ISX	8.83316	2.05393e-23	7.79106	2.74287e-16		Helix-turn-helix domains	Homeo domain factors	Paired-related HD factors	ISX	Jolma A and Taipale J et al., Cell 2013
PHOX2B_006	PHOX2B	8.85747	2.11301e-23	7.70608	6.03561e-16		Helix-turn-helix domains	Homeo domain factors	Paired-related HD factors	PHOX	Yin Y et al., Science 2017
TLX2_001	TLX2	8.86759	2.12284e-23	7.73806	4.8177e-16		Helix-turn-helix domains	Homeo domain factors	NK-related factors	TLX	Berger MF et al., Cell 2008
DMRTC2_005	DMRTC2	8.76834	2.13166e-23	7.15471	4.55502e-14		Zinc-coordinating DNA-binding domains	DM-type intertwined zinc finger factors	DMRT	-	Yin Y et al., Science 2017
ALX1_003	ALX1	8.847	2.22546e-23	7.76182	3.78269e-16		Helix-turn-helix domains	Homeo domain factors	Paired-related HD factors	ALX	Yin Y et al., Science 2017
HOXB8_005	HOXB8	8.82887	2.31502e-23	7.09278	8.51124e-14		Helix-turn-helix domains	Homeo domain factors	HOX-related factors	HOX8	HOCOMOCO v11
POU3F1_010	POU3F1	8.78961	2.37183e-23	7.77101	3.07663e-16		Helix-turn-helix domains	Homeo domain factors	POU domain factors	POU3 (Oct-6-like factors)	Yin Y et al., Science 2017
ALX1_002	ALX1	8.83596	2.5529e-23	7.77826	3.30144e-16		Helix-turn-helix domains	Homeo domain factors	Paired-related HD factors	ALX	Yin Y et al., Science 2017
TCF3_001	TCF3	8.82014	2.8055e-23	7.34406	1.2038e-14		Basic domains	Basic helix-loop-helix factors (bHLH)	E2A-related factors	-	Badis G et al., Science 2009
ARID5A_001	ARID5A	8.81075	2.8164e-23	7.20893	3.60663e-14		Helix-turn-helix domains	ARID domain factors	ARID-related factors	ARID5	JASPAR 2016
MEIS1::DLX2_001	MEIS1::DLX2	8.79208	2.90621e-23	7.44647	4.78341e-15		Composite	Hetero-family	TALE::NK	MEIS1::DLX2	Jolma A et al., Nature, 2015
FOXA2_004	FOXA2	8.83198	3.04685e-23	7.2692	2.30007e-14		Helix-turn-helix domains	Fork head/winged helix factors	Forkhead box (FOX) factors	FOXA	Yin Y et al., Science 2017
POU2F1::FOXO6_001	POU2F1::FOXO6	8.83019	3.1681e-23	7.05028	1.26974e-13		Composite	Hetero-family	POU::FOX	POU2F1::FOXO6	Jolma A et al., Nature, 2015
HOXC8_001	HOXC8	8.7791	3.81173e-23	7.62546	1.11183e-15		Helix-turn-helix domains	Homeo domain factors	HOX-related factors	HOX8	Berger MF et al., Cell 2008
SOX14_007	SOX14	8.79069	3.86969e-23	7.17416	4.46683e-14		Other all-alpha-helical DNA-binding domains	High-mobility group (HMG) domain factors	SOX-related factors	Group B	Jolma A and Taipale J et al., Cell 2013
PROP1_004	PROP1	8.82361	3.88785e-23	7.54676	2.3871e-15		Helix-turn-helix domains	Homeo domain factors	Paired-related HD factors	PROP	Yin Y et al., Science 2017
CUX1_005	CUX1	8.75993	3.92492e-23	6.6525	2.23063e-12		Helix-turn-helix domains	Homeo domain factors	HD-CUT factors	CUX	Berger MF et al., Cell 2008
SOX2_006	SOX2	8.7953	3.99407e-23	6.96686	2.26081e-13		Other all-alpha-helical DNA-binding domains	High-mobility group (HMG) domain factors	SOX-related factors	Group B	Jolma A and Taipale J et al., Cell 2013
DLX2_005	DLX2	8.79086	4.01093e-23	7.34423	1.18544e-14		Helix-turn-helix domains	Homeo domain factors	NK-related factors	DLX	Berger MF et al., Cell 2008
DMRTA1_002	DMRTA1	8.7063	4.04244e-23	7.16329	4.20345e-14		Zinc-coordinating DNA-binding domains	DM-type intertwined zinc finger factors	DMRT	-	Yin Y et al., Science 2017
CUX1::SOX15_003	CUX1::SOX15	8.80535	4.08494e-23	6.7551	1.16859e-12		Composite	Hetero-family	HD-CUT::SOX	CUX1::SOX15	Jolma A et al., Nature, 2015
UNCX_005	UNCX	8.80502	4.09478e-23	7.84522	1.85223e-16		Helix-turn-helix domains	Homeo domain factors	Paired-related HD factors	UNCX	Jolma A and Taipale J et al., Cell 2013
LHX6_005	LHX6	8.79522	4.32066e-23	6.95606	2.53877e-13		Helix-turn-helix domains	Homeo domain factors	HD-LIM factors	Lhx-6-like factors	Yin Y et al., Science 2017
LMX1A_001	LMX1A	8.7762	4.44967e-23	8.11273	1.68248e-17		Helix-turn-helix domains	Homeo domain factors	HD-LIM factors	Lmx	Berger MF et al., Cell 2008
TBP_002	TBP	8.83065	4.55414e-23	7.96319	7.67573e-17		beta-Sheet binding to DNA	TATA-binding proteins	TBP-related factors	-	Badis G et al., Science 2009
LMX1B_002	LMX1B	8.78016	4.57817e-23	7.9666	6.17905e-17		Helix-turn-helix domains	Homeo domain factors	HD-LIM factors	Lmx	Yin Y et al., Science 2017
HNF1B_001	HNF1B	8.80888	4.62984e-23	7.69635	6.94355e-16		Helix-turn-helix domains	Homeo domain factors	POU domain factors	HNF1-like factors	HOCOMOCO v11
ISL2_001	ISL2	8.73585	4.81724e-23	7.48156	3.53616e-15		Helix-turn-helix domains	Homeo domain factors	HD-LIM factors	ISL	Berger MF et al., Cell 2008
BARHL2_007	BARHL2	8.77173	4.90107e-23	7.6135	1.28901e-15		Helix-turn-helix domains	Homeo domain factors	NK-related factors	BARHL	Berger MF et al., Cell 2008
TEAD4::PITX1_001	TEAD4::PITX1	8.81126	4.90669e-23	7.02712	1.57484e-13		Composite	Hetero-family	TEF-1::Paired-HD	TEAD4::PITX1	Jolma A et al., Nature, 2015
EMX1_007	EMX1	8.74727	4.9383e-23	7.5059	3.08095e-15		Helix-turn-helix domains	Homeo domain factors	NK-related factors	EMX	Jolma A and Taipale J et al., Cell 2013
ARGFX_003	ARGFX	8.7375	5.13096e-23	7.61635	1.15872e-15		Helix-turn-helix domains	Homeo domain factors	Paired-related HD factors	ARGFX	Yin Y et al., Science 2017
NKX6-3_001	NKX6-3	8.77541	5.40652e-23	7.73955	4.54849e-16		Helix-turn-helix domains	Homeo domain factors	NK-related factors	NK-6	Berger MF et al., Cell 2008
IRX3_005	IRX3	8.78179	5.83855e-23	7.01871	1.62561e-13		Helix-turn-helix domains	Homeo domain factors	TALE-type homeo domain factors	IRX (Iroquois)	Jolma A and Taipale J et al., Cell 2013
DUX4_002	DUX4	8.74291	6.21256e-23	7.107	7.85182e-14		Helix-turn-helix domains	Homeo domain factors	Paired-related HD factors	DUX	JASPAR 2014
POU3F1_007	POU3F1	8.67919	6.24103e-23	7.30843	1.28712e-14		Helix-turn-helix domains	Homeo domain factors	POU domain factors	POU3 (Oct-6-like factors)	Yin Y et al., Science 2017
POU2F3_003	POU2F3	8.7826	6.30534e-23	6.8387	6.38559e-13		Helix-turn-helix domains	Homeo domain factors	POU domain factors	POU2 (Oct-1/2-like factors)	Yin Y et al., Science 2017
PAX7_009	PAX7	8.72911	7.29095e-23	7.4415	5.40269e-15		Helix-turn-helix domains	Paired box factors	Paired plus homeo domain	PAX-3-like	Yin Y et al., Science 2017
PROP1_003	PROP1	8.79366	7.52992e-23	7.5783	2.00083e-15		Helix-turn-helix domains	Homeo domain factors	Paired-related HD factors	PROP	Yin Y et al., Science 2017
NANOG_001	NANOG	8.74425	7.6457e-23	7.26975	2.10437e-14		Helix-turn-helix domains	Homeo domain factors	NK-related factors	NANOG	HOCOMOCO v11
MIXL1_002	MIXL1	8.74877	8.00136e-23	7.23196	2.98973e-14		Helix-turn-helix domains	Homeo domain factors	Paired-related HD factors	MIX	Yin Y et al., Science 2017
FOXA1_005	FOXA1	8.73137	8.28815e-23	6.96689	2.31832e-13		Helix-turn-helix domains	Fork head/winged helix factors	Forkhead box (FOX) factors	FOXA	Yin Y et al., Science 2017
POU3F1_005	POU3F1	8.68831	8.38419e-23	7.50831	2.89194e-15		Helix-turn-helix domains	Homeo domain factors	POU domain factors	POU3 (Oct-6-like factors)	Yin Y et al., Science 2017
FOXO4_005	FOXO4	8.65675	8.43187e-23	7.21965	2.82712e-14		Helix-turn-helix domains	Fork head/winged helix factors	Forkhead box (FOX) factors	FOXO	Jolma A and Taipale J et al., Cell 2013
SOX18_001	SOX18	8.76275	8.64979e-23	7.16543	5.16651e-14		Other all-alpha-helical DNA-binding domains	High-mobility group (HMG) domain factors	SOX-related factors	Group F	Badis G et al., Science 2009
GATA2_001	GATA2	8.69845	8.85827e-23	7.7792	3.19703e-16		Zinc-coordinating DNA-binding domains	Other C4 zinc finger-type factors	GATA-type zinc fingers	Two zinc-finger GATA factors	HOCOMOCO v11
CUX1_007	CUX1	8.69626	1.07008e-22	7.30337	1.67648e-14		Helix-turn-helix domains	Homeo domain factors	HD-CUT factors	CUX	Jolma A and Taipale J et al., Cell 2013
CUX1::PITX1_001	CUX1::PITX1	8.7013	1.08536e-22	7.40037	7.24468e-15		Composite	Hetero-family	HD-CUT::Paired-HD	CUX1::PITX1	Jolma A et al., Nature, 2015
POU2F1::DLX2_002	POU2F1::DLX2	8.66753	1.14372e-22	7.01043	1.61306e-13		Composite	Hetero-family	POU::NK	POU2F1::DLX2	Jolma A et al., Nature, 2015
SOX10_008	SOX10	8.64546	1.16277e-22	6.97748	1.85487e-13		Other all-alpha-helical DNA-binding domains	High-mobility group (HMG) domain factors	SOX-related factors	Group E	Yin Y et al., Science 2017
POU2F3_001	POU2F3	8.75422	1.24274e-22	7.08196	1.07981e-13		Helix-turn-helix domains	Homeo domain factors	POU domain factors	POU2 (Oct-1/2-like factors)	JASPAR 2016
BARX1_004	BARX1	8.7108	1.28462e-22	7.71132	6.05542e-16		Helix-turn-helix domains	Homeo domain factors	NK-related factors	BARX	Jolma A and Taipale J et al., Cell 2013
NEUROD1_003	NEUROD1	8.61623	1.28854e-22	7.04056	1.13175e-13		Basic domains	Basic helix-loop-helix factors (bHLH)	Tal-related factors	Neurogenin/Atonal-like factors	Yin Y et al., Science 2017
HESX1_004	HESX1	8.67297	1.33175e-22	7.4419	5.09547e-15		Helix-turn-helix domains	Homeo domain factors	Paired-related HD factors	HESX	Jolma A and Taipale J et al., Cell 2013
POU2F1::TBX21_002	POU2F1::TBX21	8.62613	1.4744e-22	7.44437	4.63906e-15		Composite	Hetero-family	POU::TBrain	POU2F1::TBX21	Jolma A et al., Nature, 2015
HNF1A_004	HNF1A	8.69813	1.53526e-22	7.61801	1.32363e-15		Helix-turn-helix domains	Homeo domain factors	POU domain factors	HNF1-like factors	JASPAR 2016
TCF7_002	TCF7	8.67309	1.53584e-22	7.11095	7.81047e-14		Other all-alpha-helical DNA-binding domains	High-mobility group (HMG) domain factors	TCF-7-related factors	-	Badis G et al., Science 2009
ZKSCAN2_001	ZKSCAN2	8.67003	1.67136e-22	7.52884	2.6705e-15		Zinc-coordinating DNA-binding domains	C2H2 zinc finger factors	More than 3 adjacent zinc finger factors	ZNF500-like factors	Najafabadi, Nat Biotechnol 2015
LBX2_005	LBX2	8.6308	1.78418e-22	7.33229	1.21813e-14		Helix-turn-helix domains	Homeo domain factors	NK-related factors	LBX	Yin Y et al., Science 2017
GATA3_002	GATA3	8.68713	1.83115e-22	7.68621	7.65427e-16		Zinc-coordinating DNA-binding domains	Other C4 zinc finger-type factors	GATA-type zinc fingers	Two zinc-finger GATA factors	HOCOMOCO v11
HOXB2::SOX15_004	HOXB2::SOX15	8.66244	1.84361e-22	6.72823	1.46118e-12		Composite	Hetero-family	HOX::SOX	HOXB2::SOX15	Jolma A et al., Nature, 2015
GATA3_012	GATA3	8.64791	1.84616e-22	7.52985	2.57134e-15		Zinc-coordinating DNA-binding domains	Other C4 zinc finger-type factors	GATA-type zinc fingers	Two zinc-finger GATA factors	Jolma A and Taipale J et al., Cell 2013
TEAD4::DLX2_004	TEAD4::DLX2	8.69855	1.86434e-22	6.77159	1.12568e-12		Composite	Hetero-family	TEF-1::NK	TEAD4::DLX2	Jolma A et al., Nature, 2015
SOX7_001	SOX7	8.68853	1.90247e-22	7.21193	3.6232e-14		Other all-alpha-helical DNA-binding domains	High-mobility group (HMG) domain factors	SOX-related factors	Group F	Badis G et al., Science 2009
MSX1_009	MSX1	8.65342	1.92585e-22	7.39623	7.68823e-15		Helix-turn-helix domains	Homeo domain factors	NK-related factors	MSX	Jolma A and Taipale J et al., Cell 2013
FOXO3_006	FOXO3	8.56315	2.0857e-22	6.89729	3.42854e-13		Helix-turn-helix domains	Fork head/winged helix factors	Forkhead box (FOX) factors	FOXO	Jolma A and Taipale J et al., Cell 2013
PBX4::HOXA10_001	PBX4::HOXA10	8.62767	2.17839e-22	7.98381	4.975e-17		Composite	Hetero-family	TALE::HOX	PBX4::HOXA10	Jolma A et al., Nature, 2015
ZBTB32_001	ZBTB32	8.6126	2.21894e-22	7.36901	9.39016e-15		Zinc-coordinating DNA-binding domains	C2H2 zinc finger factors	Other factors with up to three adjacent zinc fingers	BTB-POZ	Yin Y et al., Science 2017
ARGFX_002	ARGFX	8.58809	2.29778e-22	7.92804	7.51602e-17		Helix-turn-helix domains	Homeo domain factors	Paired-related HD factors	ARGFX	Yin Y et al., Science 2017
Rhox6_001	-	8.60511	2.3318e-22	7.64806	8.98631e-16		Helix-turn-helix domains	Homeo domain factors	Homeo domain factors	-	Berger MF et al., Cell 2008
Msx3_003	-	8.63048	2.38743e-22	7.42172	6.10329e-15		Helix-turn-helix domains	Homeo domain factors	NK-related factors	MSX	Jolma A and Taipale J et al., Cell 2013
MSX2_006	MSX2	8.62401	2.38814e-22	7.4072	6.89493e-15		Helix-turn-helix domains	Homeo domain factors	NK-related factors	MSX	Jolma A and Taipale J et al., Cell 2013
CUX1::HOXB13_001	CUX1::HOXB13	8.57877	2.49398e-22	7.59101	1.43337e-15		Composite	Hetero-family	HD-CUT::HOX	CUX1::HOXB13	Jolma A et al., Nature, 2015
HOXA4_002	HOXA4	8.58482	2.54146e-22	7.3135	1.35812e-14		Helix-turn-helix domains	Homeo domain factors	HOX-related factors	HOX4	Berger MF et al., Cell 2008
CUX1::FOXI1_001	CUX1::FOXI1	8.58847	2.54187e-22	6.6306	2.67508e-12		Composite	Hetero-family	HD-CUT::FOX	CUX1::FOXI1	Jolma A et al., Nature, 2015
PAX3_008	PAX3	8.61333	2.55195e-22	7.2811	1.96895e-14		Helix-turn-helix domains	Paired box factors	Paired plus homeo domain	PAX-3-like	Yin Y et al., Science 2017
SOX2_008	SOX2	8.58047	2.57215e-22	7.23687	2.43669e-14		Other all-alpha-helical DNA-binding domains	High-mobility group (HMG) domain factors	SOX-related factors	Group B	Jolma A and Taipale J et al., Cell 2013
SOX8_001	SOX8	8.67165	2.61752e-22	7.4238	6.66431e-15		Other all-alpha-helical DNA-binding domains	High-mobility group (HMG) domain factors	SOX-related factors	Group E	Badis G et al., Science 2009
TEAD4::GATA3_001	TEAD4::GATA3	8.61426	2.66235e-22	7.35387	1.10018e-14		Composite	Hetero-family	TEF-1::GATA	TEAD4::GATA3	Jolma A et al., Nature, 2015
SOX5_001	SOX5	8.63932	2.73167e-22	7.41906	6.63896e-15		Other all-alpha-helical DNA-binding domains	High-mobility group (HMG) domain factors	SOX-related factors	Group D	Badis G et al., Science 2009
POU5F1B_001	POU5F1B	8.66841	2.77959e-22	6.93068	3.36184e-13		Helix-turn-helix domains	Homeo domain factors	POU domain factors	POU5 (Oct-3/4-like factors)	JASPAR 2016
POU6F1_003	POU6F1	8.58845	2.82391e-22	7.14107	5.63143e-14		Helix-turn-helix domains	Homeo domain factors	POU domain factors	POU6 (Brn-5-like factors)	JASPAR 2016
EN1_008	EN1	8.60594	2.89401e-22	7.15001	5.45904e-14		Helix-turn-helix domains	Homeo domain factors	NK-related factors	EN (Engrailed-like factors)	Jolma A and Taipale J et al., Cell 2013
PAX6_001	PAX6	8.61617	2.99091e-22	6.92569	3.27072e-13		Helix-turn-helix domains	Paired box factors	Paired plus homeo domain	PAX-4-like	Berger MF et al., Cell 2008
FOXJ2::HOXB13_001	FOXJ2::HOXB13	8.59825	3.08846e-22	7.12024	6.72707e-14		Composite	Hetero-family	FOX::HOX	FOXJ2::HOXB13	Jolma A et al., Nature, 2015
SOX10_006	SOX10	8.55673	3.14174e-22	6.89859	3.39476e-13		Other all-alpha-helical DNA-binding domains	High-mobility group (HMG) domain factors	SOX-related factors	Group E	Yin Y et al., Science 2017
HOXA6_002	HOXA6	8.58821	3.49468e-22	7.37984	8.48894e-15		Helix-turn-helix domains	Homeo domain factors	HOX-related factors	HOX6-7	Berger MF et al., Cell 2008
CDX4_001	CDX4	8.62248	3.54752e-22	7.42317	6.42216e-15		Helix-turn-helix domains	Homeo domain factors	HOX-related factors	CDX (Caudal type homeobox)	HOCOMOCO v11
POU2F2_001	POU2F2	8.65394	3.5868e-22	6.96292	2.65342e-13		Helix-turn-helix domains	Homeo domain factors	POU domain factors	POU2 (Oct-1/2-like factors)	Berger MF et al., Cell 2008
SOX9_009	SOX9	8.56635	3.69299e-22	7.52467	2.42645e-15		Other all-alpha-helical DNA-binding domains	High-mobility group (HMG) domain factors	SOX-related factors	Group E	Jolma A and Taipale J et al., Cell 2013
NKX6-1_002	NKX6-1	8.55609	3.76003e-22	7.31619	1.36502e-14		Helix-turn-helix domains	Homeo domain factors	NK-related factors	NK-6	Berger MF et al., Cell 2008
POU2F3_005	POU2F3	8.63176	4.29129e-22	6.89052	4.59764e-13		Helix-turn-helix domains	Homeo domain factors	POU domain factors	POU2 (Oct-1/2-like factors)	Jolma A and Taipale J et al., Cell 2013
ALX1_001	ALX1	8.59303	4.38181e-22	7.07705	1.01694e-13		Helix-turn-helix domains	Homeo domain factors	Paired-related HD factors	ALX	HOCOMOCO v11
HOXB2::PITX1_001	HOXB2::PITX1	8.55268	4.68805e-22	6.52277	6.21181e-12		Composite	Hetero-family	HOX::Paired-HD	HOXB2::PITX1	Jolma A et al., Nature, 2015
GATA4_004	GATA4	8.53634	4.85925e-22	7.45453	4.90685e-15		Zinc-coordinating DNA-binding domains	Other C4 zinc finger-type factors	GATA-type zinc fingers	Two zinc-finger GATA factors	JASPAR 2014
SOX2_007	SOX2	8.5803	4.92279e-22	6.41088	1.4568e-11		Other all-alpha-helical DNA-binding domains	High-mobility group (HMG) domain factors	SOX-related factors	Group B	Jolma A and Taipale J et al., Cell 2013
POU2F1::SOX15_001	POU2F1::SOX15	8.53736	5.3379e-22	7.27799	1.93904e-14		Composite	Hetero-family	POU::SOX	POU2F1::SOX15	Jolma A et al., Nature, 2015
HOXD12::HOXA3_002	HOXD12::HOXA3	8.57515	5.51075e-22	6.98082	2.11198e-13		Composite	Homo-family	HOX::HOX	HOXD12::HOXA3	Jolma A et al., Nature, 2015
ARID3A_003	ARID3B	8.55827	5.71791e-22	7.47596	4.26538e-15		Helix-turn-helix domains	ARID domain factors	ARID-related factors	ARID3	JASPAR 2016
DBX1_001	DBX1	8.57472	5.94082e-22	7.40618	7.67632e-15		Helix-turn-helix domains	Homeo domain factors	NK-related factors	DBX	Berger MF et al., Cell 2008
FOXJ3_007	FOXJ3	8.54208	6.6441e-22	6.8298	6.76643e-13		Helix-turn-helix domains	Fork head/winged helix factors	Forkhead box (FOX) factors	FOXJ	Jolma A and Taipale J et al., Cell 2013
EN1_009	EN1	8.51571	6.64427e-22	6.99433	1.78257e-13		Helix-turn-helix domains	Homeo domain factors	NK-related factors	EN (Engrailed-like factors)	Jolma A and Taipale J et al., Cell 2013
PAX7_012	PAX7	8.51292	7.01212e-22	6.98651	1.94335e-13		Helix-turn-helix domains	Paired box factors	Paired plus homeo domain	PAX-3-like	Yin Y et al., Science 2017
FOXO1::HOXB13_002	FOXO1::HOXB13	8.4687	7.32734e-22	6.67398	1.90036e-12		Composite	Hetero-family	FOX::HOX	FOXO1::HOXB13	Jolma A et al., Nature, 2015
HNF1B_004	HNF1B	8.54682	7.6791e-22	7.45855	4.89293e-15		Helix-turn-helix domains	Homeo domain factors	POU domain factors	HNF1-like factors	Jolma A and Taipale J et al., Cell 2013
DLX1_005	DLX1	8.48656	8.27393e-22	7.45638	4.4732e-15		Helix-turn-helix domains	Homeo domain factors	NK-related factors	DLX	Berger MF et al., Cell 2008
POU2F2_003	POU2F2	8.52864	8.83096e-22	7.13985	6.22718e-14		Helix-turn-helix domains	Homeo domain factors	POU domain factors	POU2 (Oct-1/2-like factors)	HOCOMOCO v11
SOX17_002	SOX17	8.54424	9.36611e-22	7.2778	2.15406e-14		Other all-alpha-helical DNA-binding domains	High-mobility group (HMG) domain factors	SOX-related factors	Group F	Badis G et al., Science 2009
HOXA10_012	HOXA10	8.5145	9.51216e-22	7.12062	7.37713e-14		Helix-turn-helix domains	Homeo domain factors	HOX-related factors	HOX9-13	HOCOMOCO v11
POU3F2_002	POU3F2	8.53909	9.54172e-22	6.94178	2.9401e-13		Helix-turn-helix domains	Homeo domain factors	POU domain factors	POU3 (Oct-6-like factors)	JASPAR 2016
Msx3_001	-	8.47807	9.68356e-22	7.70489	5.48481e-16		Helix-turn-helix domains	Homeo domain factors	NK-related factors	MSX	Berger MF et al., Cell 2008
NKX2-4_001	NKX2-4	8.48833	9.70922e-22	7.13653	6.31899e-14		Helix-turn-helix domains	Homeo domain factors	NK-related factors	NK-2.1	Berger MF et al., Cell 2008
ALX3_007	ALX3	8.46576	9.72156e-22	7.26375	2.08004e-14		Helix-turn-helix domains	Homeo domain factors	Paired-related HD factors	ALX	Berger MF et al., Cell 2008
GATA5_005	GATA5	8.48061	1.03684e-21	7.12446	6.53571e-14		Zinc-coordinating DNA-binding domains	Other C4 zinc finger-type factors	GATA-type zinc fingers	Two zinc-finger GATA factors	Yin Y et al., Science 2017
MEOX2_001	MEOX2	8.47093	1.0481e-21	7.5118	2.73255e-15		Helix-turn-helix domains	Homeo domain factors	HOX-related factors	MEOX	JASPAR 2016
POU6F1_004	POU6F1	8.49719	1.05395e-21	7.06122	1.15039e-13		Helix-turn-helix domains	Homeo domain factors	POU domain factors	POU6 (Brn-5-like factors)	Yin Y et al., Science 2017
SOX8_011	SOX8	8.4331	1.10666e-21	7.61037	1.06931e-15		Other all-alpha-helical DNA-binding domains	High-mobility group (HMG) domain factors	SOX-related factors	Group E	Jolma A and Taipale J et al., Cell 2013
TAL1::GATA1_001	TAL1::GATA1	8.44361	1.13452e-21	7.67271	7.29048e-16		Composite	Hetero-family	Tal::GATA	TAL1::GATA1	JASPAR 2014
LHX9_009	LHX9	8.45634	1.24616e-21	6.95693	2.35631e-13		Helix-turn-helix domains	Homeo domain factors	HD-LIM factors	Lhx-2-like factors	Jolma A and Taipale J et al., Cell 2013
FOXP1_003	FOXP1	8.44819	1.27131e-21	7.18138	3.88932e-14		Helix-turn-helix domains	Fork head/winged helix factors	Forkhead box (FOX) factors	FOXP	Yin Y et al., Science 2017
GATA5_004	GATA5	8.40093	1.33407e-21	7.62014	1.01391e-15		Zinc-coordinating DNA-binding domains	Other C4 zinc finger-type factors	GATA-type zinc fingers	Two zinc-finger GATA factors	Yin Y et al., Science 2017
NKX6-2_003	NKX6-2	8.4432	1.42412e-21	7.30886	1.44484e-14		Helix-turn-helix domains	Homeo domain factors	NK-related factors	NK-6	Yin Y et al., Science 2017
DMRT3_003	DMRT3	8.3839	1.44803e-21	6.54213	4.80287e-12		Zinc-coordinating DNA-binding domains	DM-type intertwined zinc finger factors	DMRT	-	JASPAR 2016
POU1F1_009	POU1F1	8.49696	1.54194e-21	7.17345	5.18386e-14		Helix-turn-helix domains	Homeo domain factors	POU domain factors	POU1 (Pit-1-like factors)	Yin Y et al., Science 2017
HOXC6_001	HOXC6	8.45477	1.54608e-21	7.31724	1.46866e-14		Helix-turn-helix domains	Homeo domain factors	HOX-related factors	HOX6-7	Berger MF et al., Cell 2008
DLX3_008	DLX3	8.42583	1.55547e-21	7.23453	2.60795e-14		Helix-turn-helix domains	Homeo domain factors	NK-related factors	DLX	Berger MF et al., Cell 2008
BARX2_003	BARX2	8.43795	1.58526e-21	7.06733	1.00121e-13		Helix-turn-helix domains	Homeo domain factors	NK-related factors	BARX	Berger MF et al., Cell 2008
NKX6-2_005	NKX6-2	8.43865	1.59904e-21	7.14866	5.17012e-14		Helix-turn-helix domains	Homeo domain factors	NK-related factors	NK-6	Yin Y et al., Science 2017
MEOX2_008	MEOX2	8.42648	1.6125e-21	7.35622	9.39645e-15		Helix-turn-helix domains	Homeo domain factors	HOX-related factors	MEOX	Jolma A and Taipale J et al., Cell 2013
POU2F1::SOX15_002	POU2F1::SOX15	8.4316	1.61748e-21	7.23227	2.74548e-14		Composite	Hetero-family	POU::SOX	POU2F1::SOX15	Jolma A et al., Nature, 2015
NKX6-1_001	NKX6-1	8.46273	1.68049e-21	7.43613	5.76633e-15		Helix-turn-helix domains	Homeo domain factors	NK-related factors	NK-6	Berger MF et al., Cell 2008
SIX6_002	SIX6	8.4328	1.73379e-21	6.37236	1.77788e-11		Helix-turn-helix domains	Homeo domain factors	HD-SINE factors	SIX3-like factors	Berger MF et al., Cell 2008
GATA1_007	GATA1	8.4108	1.81598e-21	7.56405	1.89988e-15		Zinc-coordinating DNA-binding domains	Other C4 zinc finger-type factors	GATA-type zinc fingers	Two zinc-finger GATA factors	JASPAR 2014
HOXB5_007	HOXB5	8.41161	1.81939e-21	7.25678	2.162e-14		Helix-turn-helix domains	Homeo domain factors	HOX-related factors	HOX5	JASPAR 2016
MEF2A_001	MEF2A	8.4525	1.83178e-21	6.90459	3.88967e-13		alpha-Helices exposed by beta-structures	MADS box factors	Regulators of differentiation	MEF-2	JASPAR 2014
OLIG3_005	OLIG3	8.3875	1.86185e-21	6.4416	1.00971e-11		Basic domains	Basic helix-loop-helix factors (bHLH)	Tal-related factors	Neurogenin/Atonal-like factors	Yin Y et al., Science 2017
CDX1_001	CDX1	8.45563	1.88744e-21	7.28864	1.9152e-14		Helix-turn-helix domains	Homeo domain factors	HOX-related factors	CDX (Caudal type homeobox)	HOCOMOCO v11
SOX15_003	SOX15	8.40956	1.96735e-21	6.6922	1.7144e-12		Other all-alpha-helical DNA-binding domains	High-mobility group (HMG) domain factors	SOX-related factors	Group G	Jolma A and Taipale J et al., Cell 2013
HNF1B_003	HNF1B	8.44495	2.00154e-21	7.43292	5.88425e-15		Helix-turn-helix domains	Homeo domain factors	POU domain factors	HNF1-like factors	JASPAR 2016
HOXD12::HOXA3_001	HOXD12::HOXA3	8.44251	2.09003e-21	7.00986	1.66501e-13		Composite	Homo-family	HOX::HOX	HOXD12::HOXA3	Jolma A et al., Nature, 2015
SOX9_007	SOX9	8.39549	2.22806e-21	7.01467	1.5357e-13		Other all-alpha-helical DNA-binding domains	High-mobility group (HMG) domain factors	SOX-related factors	Group E	Jolma A and Taipale J et al., Cell 2013
BATF3_001	BATF3	8.45296	2.32129e-21	6.75605	1.22636e-12		Basic domains	Basic leucine zipper factors (bZIP)	B-ATF-related factors	-	HOCOMOCO v11
HOXD3_004	HOXD3	8.37526	2.34028e-21	7.43119	4.92095e-15		Helix-turn-helix domains	Homeo domain factors	HOX-related factors	HOX3	JASPAR 2016
PROP1_005	PROP1	8.45954	2.41204e-21	7.08223	1.03595e-13		Helix-turn-helix domains	Homeo domain factors	Paired-related HD factors	PROP	Yin Y et al., Science 2017
POU6F2_001	POU6F2	8.37118	2.47037e-21	6.69947	1.60065e-12		Helix-turn-helix domains	Homeo domain factors	POU domain factors	POU6 (Brn-5-like factors)	JASPAR 2016
HOXC9_007	HOXC9	8.42161	2.4792e-21	7.56877	1.82595e-15		Helix-turn-helix domains	Homeo domain factors	HOX-related factors	HOX9-13	JASPAR 2014
FOXA2_003	FOXA2	8.40902	2.56922e-21	6.8875	4.364e-13		Helix-turn-helix domains	Fork head/winged helix factors	Forkhead box (FOX) factors	FOXA	Yin Y et al., Science 2017
DMRTC2_003	DMRTC2	8.32938	2.64107e-21	6.45283	8.86713e-12		Zinc-coordinating DNA-binding domains	DM-type intertwined zinc finger factors	DMRT	-	Yin Y et al., Science 2017
PDX1_008	PDX1	8.42968	2.6753e-21	6.6218	3.1426e-12		Helix-turn-helix domains	Homeo domain factors	HOX-related factors	PDX	Jolma A and Taipale J et al., Cell 2013
SOX30_001	SOX30	8.40189	2.69508e-21	6.98229	1.95808e-13		Other all-alpha-helical DNA-binding domains	High-mobility group (HMG) domain factors	SOX-related factors	Group H	Badis G et al., Science 2009
OLIG2_005	OLIG2	8.3326	2.73194e-21	6.45306	8.82454e-12		Basic domains	Basic helix-loop-helix factors (bHLH)	Tal-related factors	Neurogenin/Atonal-like factors	Yin Y et al., Science 2017
LMX1A_005	LMX1A	8.38968	2.80516e-21	7.69674	6.03078e-16		Helix-turn-helix domains	Homeo domain factors	HD-LIM factors	Lmx	JASPAR 2016
NEUROD1_004	NEUROD1	8.34564	3.12094e-21	6.85961	4.70608e-13		Basic domains	Basic helix-loop-helix factors (bHLH)	Tal-related factors	Neurogenin/Atonal-like factors	Yin Y et al., Science 2017
ZNF35_002	ZNF35	8.40575	3.15512e-21	6.47861	8.98017e-12		Zinc-coordinating DNA-binding domains	C2H2 zinc finger factors	More than 3 adjacent zinc finger factors	unclassified	Najafabadi, Nat Biotechnol 2015
BHLHE23_005	BHLHE23	8.34383	3.32894e-21	6.4659	8.41062e-12		Basic domains	Basic helix-loop-helix factors (bHLH)	Tal-related factors	Neurogenin/Atonal-like factors	JASPAR 2016
VSX1_001	VSX1	8.39505	3.36561e-21	7.30823	1.59131e-14		Helix-turn-helix domains	Homeo domain factors	Paired-related HD factors	VSX	JASPAR 2016
DLX4_002	DLX4	8.36005	3.41549e-21	7.23144	2.72355e-14		Helix-turn-helix domains	Homeo domain factors	NK-related factors	DLX	Yin Y et al., Science 2017
TEAD4::HOXA2_002	TEAD4::HOXA2	8.38349	3.61064e-21	6.79058	8.81503e-13		Composite	Hetero-family	TEF-1::HOX	TEAD4::HOXA2	Jolma A et al., Nature, 2015
BHLHE22_004	BHLHE22	8.33382	3.689e-21	6.45224	9.26566e-12		Basic domains	Basic helix-loop-helix factors (bHLH)	Tal-related factors	Neurogenin/Atonal-like factors	Jolma A and Taipale J et al., Cell 2013
DLX5_004	DLX5	8.36488	3.79579e-21	7.55287	2.09455e-15		Helix-turn-helix domains	Homeo domain factors	NK-related factors	DLX	Yin Y et al., Science 2017
PAX7_006	PAX7	8.34763	4.04908e-21	6.93541	2.85411e-13		Helix-turn-helix domains	Paired box factors	Paired plus homeo domain	PAX-3-like	Yin Y et al., Science 2017
Cphx_001	-	8.36351	4.20329e-21	5.87686	5.53602e-10		Helix-turn-helix domains	Homeo domain factors	Homeo domain factors	-	Berger MF et al., Cell 2008
HLX_001	HLX	8.35331	4.39903e-21	7.35729	1.03489e-14		Helix-turn-helix domains	Homeo domain factors	NK-related factors	HLX	Berger MF et al., Cell 2008
TEAD4::DLX3_004	TEAD4::DLX3	8.34259	4.52982e-21	6.78576	8.96455e-13		Composite	Hetero-family	TEF-1::NK	TEAD4::DLX3	Jolma A et al., Nature, 2015
SOX4_002	SOX4	8.31019	4.66205e-21	7.42785	5.11746e-15		Other all-alpha-helical DNA-binding domains	High-mobility group (HMG) domain factors	SOX-related factors	Group C	JASPAR 2016
HOXC4_001	HOXC4	8.32501	4.91553e-21	7.38173	8.13047e-15		Helix-turn-helix domains	Homeo domain factors	HOX-related factors	HOX4	Berger MF et al., Cell 2008
HOXB2_004	HOXB2	8.37682	5.01986e-21	7.37077	9.89644e-15		Helix-turn-helix domains	Homeo domain factors	HOX-related factors	HOX2	JASPAR 2016
DUXA_003	DUXA	8.34944	5.14252e-21	6.75296	1.22768e-12		Helix-turn-helix domains	Homeo domain factors	Paired-related HD factors	DUX	JASPAR 2016
POU6F1_006	POU6F1	8.28126	5.17835e-21	6.15162	7.7397e-11		Helix-turn-helix domains	Homeo domain factors	POU domain factors	POU6 (Brn-5-like factors)	Yin Y et al., Science 2017
SOX8_006	SOX8	8.26323	5.22643e-21	6.4517	8.69589e-12		Other all-alpha-helical DNA-binding domains	High-mobility group (HMG) domain factors	SOX-related factors	Group E	Yin Y et al., Science 2017
HOXA9_007	HOXA9	8.34362	5.33889e-21	7.01109	1.55262e-13		Helix-turn-helix domains	Homeo domain factors	HOX-related factors	HOX9-13	JASPAR 2014
POU2F2_002	POU2F2	8.4046	5.67245e-21	6.90032	4.2977e-13		Helix-turn-helix domains	Homeo domain factors	POU domain factors	POU2 (Oct-1/2-like factors)	JASPAR 2014
CUX1::SOX15_001	CUX1::SOX15	8.33082	6.67496e-21	6.93663	2.87794e-13		Composite	Hetero-family	HD-CUT::SOX	CUX1::SOX15	Jolma A et al., Nature, 2015
GATA5_002	GATA5	8.25708	7.11961e-21	7.58958	1.42019e-15		Zinc-coordinating DNA-binding domains	Other C4 zinc finger-type factors	GATA-type zinc fingers	Two zinc-finger GATA factors	Yin Y et al., Science 2017
FOXD2_004	FOXD2	8.30966	7.48015e-21	6.77989	1.00055e-12		Helix-turn-helix domains	Fork head/winged helix factors	Forkhead box (FOX) factors	FOXD	Yin Y et al., Science 2017
POU2F1_003	POU2F1	8.31138	7.53848e-21	7.45364	4.71434e-15		Helix-turn-helix domains	Homeo domain factors	POU domain factors	POU2 (Oct-1/2-like factors)	HOCOMOCO v11
LMX1A_002	LMX1A	8.27901	7.75851e-21	7.58827	1.40913e-15		Helix-turn-helix domains	Homeo domain factors	HD-LIM factors	Lmx	Yin Y et al., Science 2017
OLIG3_007	OLIG3	8.25083	7.76221e-21	6.31217	2.45968e-11		Basic domains	Basic helix-loop-helix factors (bHLH)	Tal-related factors	Neurogenin/Atonal-like factors	Yin Y et al., Science 2017
SOX8_008	SOX8	8.25901	7.84879e-21	7.3665	8.37372e-15		Other all-alpha-helical DNA-binding domains	High-mobility group (HMG) domain factors	SOX-related factors	Group E	Jolma A and Taipale J et al., Cell 2013
DMRTA2_001	DMRTA2	8.21822	8.26838e-21	6.72979	1.16695e-12		Zinc-coordinating DNA-binding domains	DM-type intertwined zinc finger factors	DMRT	-	Yin Y et al., Science 2017
SOX2_005	SOX2	8.27381	8.27916e-21	6.7964	7.65904e-13		Other all-alpha-helical DNA-binding domains	High-mobility group (HMG) domain factors	SOX-related factors	Group B	Jolma A and Taipale J et al., Cell 2013
HOXA5_001	HOXA5	8.27651	8.35154e-21	6.92117	3.03227e-13		Helix-turn-helix domains	Homeo domain factors	HOX-related factors	HOX5	Berger MF et al., Cell 2008
SOX9_008	SOX9	8.26977	8.60432e-21	7.41233	6.66378e-15		Other all-alpha-helical DNA-binding domains	High-mobility group (HMG) domain factors	SOX-related factors	Group E	Jolma A and Taipale J et al., Cell 2013
HOXB13::TBX21_001	HOXB13::TBX21	8.2433	8.78877e-21	6.30866	2.6389e-11		Composite	Hetero-family	HOX::TBrain	HOXB13::TBX21	Jolma A et al., Nature, 2015
HOXA5_007	HOXA5	8.25804	8.87975e-21	7.16122	4.67459e-14		Helix-turn-helix domains	Homeo domain factors	HOX-related factors	HOX5	Yin Y et al., Science 2017
FOXP1_002	FOXP1	8.26502	8.91584e-21	6.87565	4.10465e-13		Helix-turn-helix domains	Fork head/winged helix factors	Forkhead box (FOX) factors	FOXP	Yin Y et al., Science 2017
PAX3_002	PAX3	8.28562	9.07621e-21	6.95485	2.4992e-13		Helix-turn-helix domains	Paired box factors	Paired plus homeo domain	PAX-3-like	JASPAR 2016
VSX2_001	VSX2	8.28635	9.33731e-21	7.22718	2.95405e-14		Helix-turn-helix domains	Homeo domain factors	Paired-related HD factors	VSX	JASPAR 2016
POU3F1_008	POU3F1	8.32173	9.47705e-21	6.70407	1.76076e-12		Helix-turn-helix domains	Homeo domain factors	POU domain factors	POU3 (Oct-6-like factors)	Yin Y et al., Science 2017
LHX4_008	LHX4	8.28294	9.83956e-21	7.44818	4.74183e-15		Helix-turn-helix domains	Homeo domain factors	HD-LIM factors	Lhx-3-like factors	JASPAR 2016
HDX_001	HDX	8.31608	9.85247e-21	6.93349	3.30715e-13		Helix-turn-helix domains	Homeo domain factors	POU domain factors	HDX-like factors	Berger MF et al., Cell 2008
LMX1B_004	LMX1B	8.26321	1.14185e-20	7.25013	2.37132e-14		Helix-turn-helix domains	Homeo domain factors	HD-LIM factors	Lmx	Yin Y et al., Science 2017
PROP1_001	PROP1	8.22127	1.14406e-20	7.66309	7.44194e-16		Helix-turn-helix domains	Homeo domain factors	Paired-related HD factors	PROP	Berger MF et al., Cell 2008
MEF2A_002	MEF2A	8.29813	1.18567e-20	6.55426	5.40947e-12		alpha-Helices exposed by beta-structures	MADS box factors	Regulators of differentiation	MEF-2	JASPAR 2014
HOXB2::SOX15_001	HOXB2::SOX15	8.28497	1.25875e-20	6.09752	1.2631e-10		Composite	Hetero-family	HOX::SOX	HOXB2::SOX15	Jolma A et al., Nature, 2015
POU2F2_004	POU2F2	8.26583	1.29402e-20	6.43835	1.13201e-11		Helix-turn-helix domains	Homeo domain factors	POU domain factors	POU2 (Oct-1/2-like factors)	Yin Y et al., Science 2017
SOX10_009	SOX10	8.20228	1.31038e-20	7.22525	2.55546e-14		Other all-alpha-helical DNA-binding domains	High-mobility group (HMG) domain factors	SOX-related factors	Group E	Jolma A and Taipale J et al., Cell 2013
SOX12_001	SOX12	8.28013	1.3279e-20	6.98294	2.09802e-13		Other all-alpha-helical DNA-binding domains	High-mobility group (HMG) domain factors	SOX-related factors	Group C	Badis G et al., Science 2009
HOXB2::HOXB13_001	HOXB2::HOXB13	8.24747	1.33712e-20	6.09695	1.23568e-10		Composite	Homo-family	HOX::HOX	HOXB2::HOXB13	Jolma A et al., Nature, 2015
ARGFX_004	ARGFX	8.19395	1.45103e-20	7.68276	5.94354e-16		Helix-turn-helix domains	Homeo domain factors	Paired-related HD factors	ARGFX	Yin Y et al., Science 2017
HMX2_005	HMX2	8.17972	1.4984e-20	7.13703	5.35566e-14		Helix-turn-helix domains	Homeo domain factors	NK-related factors	NK-5/HMX	JASPAR 2016
DLX4_007	DLX4	8.22009	1.5259e-20	7.40331	6.59859e-15		Helix-turn-helix domains	Homeo domain factors	NK-related factors	DLX	Berger MF et al., Cell 2008
Zfp187_001	ZSCAN26	8.17564	1.63763e-20	6.17638	6.49694e-11		Zinc-coordinating DNA-binding domains	C2H2 zinc finger factors	-	-	Badis G et al., Science 2009
PRRX2_012	PRRX2	8.24494	1.68051e-20	7.35909	1.05935e-14		Helix-turn-helix domains	Homeo domain factors	Paired-related HD factors	PRRX	Jolma A and Taipale J et al., Cell 2013
POU6F1_009	POU6F1	8.21193	1.6956e-20	6.43204	1.14781e-11		Helix-turn-helix domains	Homeo domain factors	POU domain factors	POU6 (Brn-5-like factors)	Yin Y et al., Science 2017
NKX6-1_006	NKX6-1	8.20384	1.72358e-20	7.15692	4.89455e-14		Helix-turn-helix domains	Homeo domain factors	NK-related factors	NK-6	Jolma A and Taipale J et al., Cell 2013
MNX1_002	MNX1	8.23457	1.75686e-20	7.62666	1.18608e-15		Helix-turn-helix domains	Homeo domain factors	HOX-related factors	MNX	JASPAR 2016
POU3F4_008	POU3F4	8.25781	1.81552e-20	6.64331	2.74846e-12		Helix-turn-helix domains	Homeo domain factors	POU domain factors	POU3 (Oct-6-like factors)	Yin Y et al., Science 2017
NKX3-1_003	NKX3-1	8.21099	1.82489e-20	6.65075	2.39724e-12		Helix-turn-helix domains	Homeo domain factors	NK-related factors	NK-3	JASPAR 2014
IRF::AP1_001	IRF::AP1	8.27398	1.82677e-20	6.73607	1.44527e-12		Composite	Hetero-family	IRF::Jun	IRF::AP1	Mancino A et al., Genes Dev. 2015
POU1F1_008	POU1F1	8.2643	1.82749e-20	6.53224	6.23374e-12		Helix-turn-helix domains	Homeo domain factors	POU domain factors	POU1 (Pit-1-like factors)	Yin Y et al., Science 2017
HOXA2_001	HOXA2	8.20274	1.82957e-20	6.80663	7.24497e-13		Helix-turn-helix domains	Homeo domain factors	HOX-related factors	HOX2	Berger MF et al., Cell 2008
HOMEZ_001	HOMEZ	8.25992	1.85045e-20	6.95477	2.78986e-13		Helix-turn-helix domains	Homeo domain factors	HD-ZF factors	ZHX	Berger MF et al., Cell 2008
HOXB7_001	HOXB7	8.18411	1.9856e-20	6.89514	3.76164e-13		Helix-turn-helix domains	Homeo domain factors	HOX-related factors	HOX6-7	Berger MF et al., Cell 2008
POU3F1_004	POU3F1	8.23167	2.01097e-20	6.33429	2.38961e-11		Helix-turn-helix domains	Homeo domain factors	POU domain factors	POU3 (Oct-6-like factors)	Yin Y et al., Science 2017
VAX1_002	VAX1	8.19479	2.0261e-20	7.03058	1.27499e-13		Helix-turn-helix domains	Homeo domain factors	NK-related factors	VAX	JASPAR 2016
POU6F1_011	POU6F1	8.1907	2.05133e-20	6.51222	6.42651e-12		Helix-turn-helix domains	Homeo domain factors	POU domain factors	POU6 (Brn-5-like factors)	Yin Y et al., Science 2017
PAX7_003	PAX7	8.19325	2.09282e-20	7.01678	1.52631e-13		Helix-turn-helix domains	Paired box factors	Paired plus homeo domain	PAX-3-like	Yin Y et al., Science 2017
PAX7_016	PAX7	8.19643	2.19655e-20	6.95148	2.55033e-13		Helix-turn-helix domains	Paired box factors	Paired plus homeo domain	PAX-3-like	Jolma A and Taipale J et al., Cell 2013
HOXB4_002	HOXB4	8.14853	2.25879e-20	6.97449	1.82676e-13		Helix-turn-helix domains	Homeo domain factors	HOX-related factors	HOX4	Yin Y et al., Science 2017
HOXD10_001	HOXD10	8.22719	2.34518e-20	7.2136	3.69697e-14		Helix-turn-helix domains	Homeo domain factors	HOX-related factors	HOX9-13	Berger MF et al., Cell 2008
HOXC13_001	HOXC13	8.16475	2.40841e-20	6.78708	8.69542e-13		Helix-turn-helix domains	Homeo domain factors	HOX-related factors	HOX9-13	Berger MF et al., Cell 2008
HOXB2::SOX15_003	HOXB2::SOX15	8.17999	2.43805e-20	6.06632	1.40738e-10		Composite	Hetero-family	HOX::SOX	HOXB2::SOX15	Jolma A et al., Nature, 2015
POU2F1::SOX15_003	POU2F1::SOX15	8.16815	2.61542e-20	7.10691	7.38135e-14		Composite	Hetero-family	POU::SOX	POU2F1::SOX15	Jolma A et al., Nature, 2015
HOXB4_001	HOXB4	8.14159	2.69322e-20	7.29938	1.45359e-14		Helix-turn-helix domains	Homeo domain factors	HOX-related factors	HOX4	Berger MF et al., Cell 2008
POU3F2_003	POU3F2	8.16107	2.72269e-20	6.16081	7.67524e-11		Helix-turn-helix domains	Homeo domain factors	POU domain factors	POU3 (Oct-6-like factors)	HOCOMOCO v11
POU3F2_009	POU3F2	8.21532	2.74025e-20	6.59846	3.76447e-12		Helix-turn-helix domains	Homeo domain factors	POU domain factors	POU3 (Oct-6-like factors)	Yin Y et al., Science 2017
PAX7_002	PAX7	8.17674	2.74777e-20	6.8512	5.50501e-13		Helix-turn-helix domains	Paired box factors	Paired plus homeo domain	PAX-3-like	JASPAR 2016
SOX21_002	SOX21	8.1339	2.77615e-20	6.7078	1.39889e-12		Other all-alpha-helical DNA-binding domains	High-mobility group (HMG) domain factors	SOX-related factors	Group B	JASPAR 2016
POU2F2_016	POU2F2	8.23688	2.85625e-20	6.44526	1.22219e-11		Helix-turn-helix domains	Homeo domain factors	POU domain factors	POU2 (Oct-1/2-like factors)	Jolma A and Taipale J et al., Cell 2013
SOX7_003	SOX7	8.1381	2.86539e-20	6.35109	1.90875e-11		Other all-alpha-helical DNA-binding domains	High-mobility group (HMG) domain factors	SOX-related factors	Group F	Yin Y et al., Science 2017
TEAD1_003	TEAD1	8.19457	2.93864e-20	6.38548	1.70001e-11		Helix-turn-helix domains	TEA domain factors	TEF-1-related factors	-	Jolma A and Taipale J et al., Cell 2013
OLIG3_004	OLIG3	8.11431	3.06191e-20	6.24909	3.82558e-11		Basic domains	Basic helix-loop-helix factors (bHLH)	Tal-related factors	Neurogenin/Atonal-like factors	Yin Y et al., Science 2017
PRRX2_004	PRRX2	8.1725	3.10297e-20	7.14363	5.61356e-14		Helix-turn-helix domains	Homeo domain factors	Paired-related HD factors	PRRX	HOCOMOCO v11
OLIG3_002	OLIG3	8.10765	3.11958e-20	6.19481	5.54684e-11		Basic domains	Basic helix-loop-helix factors (bHLH)	Tal-related factors	Neurogenin/Atonal-like factors	Yin Y et al., Science 2017
HOXC10::TBX21_001	HOXC10::TBX21	8.09885	3.1317e-20	7.21163	2.95391e-14		Composite	Hetero-family	HOX::TBrain	HOXC10::TBX21	Jolma A et al., Nature, 2015
GBX1_001	GBX1	8.15524	3.15667e-20	7.01908	1.45948e-13		Helix-turn-helix domains	Homeo domain factors	HOX-related factors	GBX (Gastrulation brain homeobox)	Berger MF et al., Cell 2008
SOX21_005	SOX21	8.17321	3.21578e-20	6.4213	1.26299e-11		Other all-alpha-helical DNA-binding domains	High-mobility group (HMG) domain factors	SOX-related factors	Group B	Jolma A and Taipale J et al., Cell 2013
NKX6-1_005	NKX6-1	8.13467	3.32604e-20	7.45326	4.51476e-15		Helix-turn-helix domains	Homeo domain factors	NK-related factors	NK-6	Jolma A and Taipale J et al., Cell 2013
MAFK_001	MAFK	8.14494	3.56801e-20	6.36505	1.78662e-11		Basic domains	Basic leucine zipper factors (bZIP)	Maf-related factors	Small Maf factors	Badis G et al., Science 2009
FOXQ1_002	FOXQ1	8.1041	3.74615e-20	6.76887	8.91796e-13		Helix-turn-helix domains	Fork head/winged helix factors	Forkhead box (FOX) factors	FOXQ	Yin Y et al., Science 2017
DLX1_006	DLX1	8.18363	3.78616e-20	6.68646	2.04443e-12		Helix-turn-helix domains	Homeo domain factors	NK-related factors	DLX	JASPAR 2016
ALX1_004	ALX1	8.10271	3.82426e-20	7.67719	6.58218e-16		Helix-turn-helix domains	Homeo domain factors	Paired-related HD factors	ALX	Berger MF et al., Cell 2008
BARHL1_007	BARHL1	8.14756	4.05645e-20	6.14164	9.0042e-11		Helix-turn-helix domains	Homeo domain factors	NK-related factors	BARHL	Jolma A and Taipale J et al., Cell 2013
HOXB6_001	HOXB6	8.14062	4.36842e-20	6.83063	6.15498e-13		Helix-turn-helix domains	Homeo domain factors	HOX-related factors	HOX6-7	Berger MF et al., Cell 2008
PBX4::HOXA10_002	PBX4::HOXA10	8.14588	4.38075e-20	7.55134	2.1449e-15		Composite	Hetero-family	TALE::HOX	PBX4::HOXA10	Jolma A et al., Nature, 2015
SIX6_001	SIX6	8.11947	4.45204e-20	6.08157	1.30304e-10		Helix-turn-helix domains	Homeo domain factors	HD-SINE factors	SIX3-like factors	Badis G et al., Science 2009
HMX3_001	HMX3	8.0904	4.46688e-20	7.08782	8.14363e-14		Helix-turn-helix domains	Homeo domain factors	NK-related factors	NK-5/HMX	JASPAR 2016
FOXC1_001	FOXC1	8.15987	5.03752e-20	7.06978	1.07847e-13		Helix-turn-helix domains	Fork head/winged helix factors	Forkhead box (FOX) factors	FOXC	HOCOMOCO v11
POU1F1_005	POU1F1	8.1628	5.20839e-20	6.59223	3.98782e-12		Helix-turn-helix domains	Homeo domain factors	POU domain factors	POU1 (Pit-1-like factors)	Yin Y et al., Science 2017
HOXB13::EOMES_002	HOXB13::EOMES	8.09298	5.50301e-20	6.78034	8.84908e-13		Composite	Hetero-family	HOX::TBrain	HOXB13::EOMES	Jolma A et al., Nature, 2015
FOXJ2::HOXB13_003	FOXJ2::HOXB13	8.12458	5.64257e-20	7.18141	4.37524e-14		Composite	Hetero-family	FOX::HOX	FOXJ2::HOXB13	Jolma A et al., Nature, 2015
DMRTA2_002	DMRTA2	8.02064	5.69658e-20	6.55281	4.19634e-12		Zinc-coordinating DNA-binding domains	DM-type intertwined zinc finger factors	DMRT	-	Yin Y et al., Science 2017
HOXB3_002	HOXB3	8.14686	5.80924e-20	7.11274	7.86203e-14		Helix-turn-helix domains	Homeo domain factors	HOX-related factors	HOX3	JASPAR 2016
FOXG1_006	FOXG1	8.14242	5.82447e-20	6.40582	1.50566e-11		Helix-turn-helix domains	Fork head/winged helix factors	Forkhead box (FOX) factors	FOXG	Jolma A and Taipale J et al., Cell 2013
DLX4_005	DLX4	8.08969	5.94546e-20	7.01711	1.47133e-13		Helix-turn-helix domains	Homeo domain factors	NK-related factors	DLX	Yin Y et al., Science 2017
FOXI1_006	FOXI1	8.13142	6.0833e-20	7.4276	6.34405e-15		Helix-turn-helix domains	Fork head/winged helix factors	Forkhead box (FOX) factors	FOXI	JASPAR 2014
ALX1_006	ALX1	8.0731	6.09893e-20	7.4259	5.3336e-15		Helix-turn-helix domains	Homeo domain factors	Paired-related HD factors	ALX	Jolma A and Taipale J et al., Cell 2013
SHOX_002	SHOX	8.1187	6.33802e-20	7.18673	4.20719e-14		Helix-turn-helix domains	Homeo domain factors	Paired-related HD factors	SHOX	Yin Y et al., Science 2017
ESX1_005	ESX1	8.07091	6.55292e-20	7.12405	6.17138e-14		Helix-turn-helix domains	Homeo domain factors	Paired-related HD factors	ESX	Berger MF et al., Cell 2008
HOXA1_001	HOXA1	8.09697	6.76168e-20	6.97729	2.15491e-13		Helix-turn-helix domains	Homeo domain factors	HOX-related factors	HOX1	Berger MF et al., Cell 2008
MEF2A_003	MEF2A	8.11465	7.01606e-20	6.44027	1.19659e-11		alpha-Helices exposed by beta-structures	MADS box factors	Regulators of differentiation	MEF-2	JASPAR 2016
TEAD4::DLX2_002	TEAD4::DLX2	8.06554	7.11533e-20	6.72864	1.36713e-12		Composite	Hetero-family	TEF-1::NK	TEAD4::DLX2	Jolma A et al., Nature, 2015
PRRX2_002	PRRX2	8.13584	7.27075e-20	6.75448	1.23479e-12		Helix-turn-helix domains	Homeo domain factors	Paired-related HD factors	PRRX	JASPAR 2014
SOX5_002	SOX5	8.09143	7.29756e-20	6.53317	5.6349e-12		Other all-alpha-helical DNA-binding domains	High-mobility group (HMG) domain factors	SOX-related factors	Group D	JASPAR 2014
DLX5_008	DLX5	8.07484	7.38441e-20	7.0447	1.21004e-13		Helix-turn-helix domains	Homeo domain factors	NK-related factors	DLX	Jolma A and Taipale J et al., Cell 2013
TEAD4::HOXA13_004	TEAD4::HOXA13	8.08432	7.47979e-20	6.57626	4.18765e-12		Composite	Hetero-family	TEF-1::HOX	TEAD4::HOXA13	Jolma A et al., Nature, 2015
FOXB1_003	FOXB1	8.09272	7.78894e-20	6.74414	1.2254e-12		Helix-turn-helix domains	Fork head/winged helix factors	Forkhead box (FOX) factors	FOXB	JASPAR 2016
POU5F1_001	POU5F1	8.09188	8.0162e-20	6.54716	5.26281e-12		Helix-turn-helix domains	Homeo domain factors	POU domain factors	POU5 (Oct-3/4-like factors)	Jolma A et al., Nature, 2015
SOX15_001	SOX15	8.11473	8.27585e-20	6.88574	4.52169e-13		Other all-alpha-helical DNA-binding domains	High-mobility group (HMG) domain factors	SOX-related factors	Group G	Badis G et al., Science 2009
SOX8_004	SOX8	8.00744	8.47394e-20	6.169	6.43108e-11		Other all-alpha-helical DNA-binding domains	High-mobility group (HMG) domain factors	SOX-related factors	Group E	Yin Y et al., Science 2017
BARHL2_010	BARHL2	8.07216	8.51179e-20	6.0998	1.18718e-10		Helix-turn-helix domains	Homeo domain factors	NK-related factors	BARHL	Jolma A and Taipale J et al., Cell 2013
EN2_004	EN2	8.06073	8.80157e-20	7.18861	4.04455e-14		Helix-turn-helix domains	Homeo domain factors	NK-related factors	EN (Engrailed-like factors)	Berger MF et al., Cell 2008
TCF7L2_001	TCF7L2	8.03112	8.9364e-20	6.63382	2.64346e-12		Other all-alpha-helical DNA-binding domains	High-mobility group (HMG) domain factors	TCF-7-related factors	-	Badis G et al., Science 2009
NR2E1_001	NR2E1	8.04016	9.23885e-20	6.24052	4.19681e-11		Zinc-coordinating DNA-binding domains	Nuclear receptors with C4 zinc fingers	RXR-related receptors (NR2)	Tailless-like receptors (NR2E)	JASPAR 2016
DLX3_001	DLX3	8.06713	9.41146e-20	6.92157	3.21828e-13		Helix-turn-helix domains	Homeo domain factors	NK-related factors	DLX	HOCOMOCO v11
DLX4_004	DLX4	8.06155	9.50347e-20	7.28252	1.9109e-14		Helix-turn-helix domains	Homeo domain factors	NK-related factors	DLX	Yin Y et al., Science 2017
FOXL2_001	FOXL2	8.10977	9.80749e-20	7.06885	1.10445e-13		Helix-turn-helix domains	Fork head/winged helix factors	Forkhead box (FOX) factors	FOXL	HOCOMOCO v11
FOXQ1_001	FOXQ1	8.07378	1.01203e-19	7.1487	5.85584e-14		Helix-turn-helix domains	Fork head/winged helix factors	Forkhead box (FOX) factors	FOXQ	HOCOMOCO v11
HOXA2_006	HOXA2	8.01368	1.09884e-19	7.13153	5.6664e-14		Helix-turn-helix domains	Homeo domain factors	HOX-related factors	HOX2	Yin Y et al., Science 2017
LHX2_001	LHX2	8.0336	1.11878e-19	6.85388	5.26058e-13		Helix-turn-helix domains	Homeo domain factors	HD-LIM factors	Lhx-2-like factors	Berger MF et al., Cell 2008
HOXA2_003	HOXA2	8.01059	1.17226e-19	7.12216	6.18057e-14		Helix-turn-helix domains	Homeo domain factors	HOX-related factors	HOX2	Yin Y et al., Science 2017
FOXO1::HOXA10_001	FOXO1::HOXA10	8.0071	1.22552e-19	6.15385	7.76529e-11		Composite	Hetero-family	FOX::HOX	FOXO1::HOXA10	Jolma A et al., Nature, 2015
HOXA9_001	HOXA9	8.0881	1.28355e-19	7.28047	2.32735e-14		Helix-turn-helix domains	Homeo domain factors	HOX-related factors	HOX9-13	Berger MF et al., Cell 2008
PHOX2B_001	PHOX2B	7.98848	1.36735e-19	6.97086	2.01503e-13		Helix-turn-helix domains	Homeo domain factors	Paired-related HD factors	PHOX	Berger MF et al., Cell 2008
PAX4_003	PAX4	8.00547	1.36893e-19	7.0555	1.07899e-13		Helix-turn-helix domains	Paired box factors	Paired plus homeo domain	PAX-4-like	JASPAR 2016
BARHL1_004	BARHL1	8.02119	1.37309e-19	7.00872	1.61271e-13		Helix-turn-helix domains	Homeo domain factors	NK-related factors	BARHL	Berger MF et al., Cell 2008
SOX1_002	SOX1	7.98233	1.38454e-19	6.51398	5.95088e-12		Other all-alpha-helical DNA-binding domains	High-mobility group (HMG) domain factors	SOX-related factors	Group B	JASPAR 2016
GATA1::TAL1_001	GATA1::TAL1	7.95717	1.40833e-19	7.00129	1.47328e-13		Composite	Hetero-family	GATA::Tal	TAL1::GATA1	JASPAR 2014
HSFY2_003	HSFY2	8.02731	1.42679e-19	6.80772	7.87171e-13		Helix-turn-helix domains	Heat shock factors	HSF factors	-	Yin Y et al., Science 2017
LEF1_012	LEF1	8.02268	1.4394e-19	7.07077	1.03003e-13		Other all-alpha-helical DNA-binding domains	High-mobility group (HMG) domain factors	TCF-7-related factors	-	Isakova A et al. Nat Methods. 2017
GATA5_009	GATA5	8.0356	1.45786e-19	6.29648	3.12416e-11		Zinc-coordinating DNA-binding domains	Other C4 zinc finger-type factors	GATA-type zinc fingers	Two zinc-finger GATA factors	Yin Y et al., Science 2017
PDX1_002	PDX1	8.07147	1.46515e-19	6.56189	5.15612e-12		Helix-turn-helix domains	Homeo domain factors	HOX-related factors	PDX	JASPAR 2014
JUND::FOSB_001	JUND::FOSB	8.01389	1.48416e-19	6.34976	2.11967e-11		Composite	Hetero-family	Jun::Fos	JUND::FOSB	Isakova A et al. Nat Methods. 2017
OLIG3_001	OLIG3	7.95248	1.49458e-19	6.22406	4.52731e-11		Basic domains	Basic helix-loop-helix factors (bHLH)	Tal-related factors	Neurogenin/Atonal-like factors	JASPAR 2016
FOXJ2::HOXB13_002	FOXJ2::HOXB13	8.00814	1.50596e-19	6.43094	1.19452e-11		Composite	Hetero-family	FOX::HOX	FOXJ2::HOXB13	Jolma A et al., Nature, 2015
OLIG2_003	OLIG2	7.93544	1.53148e-19	6.30574	2.4581e-11		Basic domains	Basic helix-loop-helix factors (bHLH)	Tal-related factors	Neurogenin/Atonal-like factors	Yin Y et al., Science 2017
GATA1_002	GATA1	7.98939	1.53415e-19	7.17783	4.33064e-14		Zinc-coordinating DNA-binding domains	Other C4 zinc finger-type factors	GATA-type zinc fingers	Two zinc-finger GATA factors	HOCOMOCO v11
POU5F1_006	POU5F1	8.05523	1.56169e-19	6.44198	1.20494e-11		Helix-turn-helix domains	Homeo domain factors	POU domain factors	POU5 (Oct-3/4-like factors)	Yin Y et al., Science 2017
MGA::EVX1_002	MGA::EVX1	8.04851	1.58344e-19	6.88385	4.62722e-13		Composite	Hetero-family	TBX6::HOX	MGA::EVX1	Jolma A et al., Nature, 2015
HNF1A_003	HNF1A	8.05863	1.58523e-19	6.94293	2.91945e-13		Helix-turn-helix domains	Homeo domain factors	POU domain factors	HNF1-like factors	JASPAR 2014
HOXB2::SOX15_005	HOXB2::SOX15	8.05759	1.75763e-19	6.36653	2.08095e-11		Composite	Hetero-family	HOX::SOX	HOXB2::SOX15	Jolma A et al., Nature, 2015
POU3F2_011	POU3F2	7.94358	1.76881e-19	6.94596	2.38253e-13		Helix-turn-helix domains	Homeo domain factors	POU domain factors	POU3 (Oct-6-like factors)	Yin Y et al., Science 2017
HOXD4_003	HOXD4	7.95044	1.9764e-19	6.95225	2.27592e-13		Helix-turn-helix domains	Homeo domain factors	HOX-related factors	HOX4	Yin Y et al., Science 2017
LBX1_001	LBX1	7.94776	1.98404e-19	7.23114	2.55851e-14		Helix-turn-helix domains	Homeo domain factors	NK-related factors	LBX	JASPAR 2016
PDX1_003	PDX1	7.98572	2.03884e-19	7.04419	1.23589e-13		Helix-turn-helix domains	Homeo domain factors	HOX-related factors	PDX	JASPAR 2016
HOXA3_002	HOXA3	7.94263	2.03979e-19	7.44246	4.43304e-15		Helix-turn-helix domains	Homeo domain factors	HOX-related factors	HOX3	Badis G et al., Science 2009
FOXD3_004	FOXD3	8.04533	2.12911e-19	7.01497	1.77418e-13		Helix-turn-helix domains	Fork head/winged helix factors	Forkhead box (FOX) factors	FOXD	JASPAR 2014
NKX6-2_002	NKX6-2	7.96018	2.22736e-19	6.76753	9.64135e-13		Helix-turn-helix domains	Homeo domain factors	NK-related factors	NK-6	Yin Y et al., Science 2017
DMRT1_002	DMRT1	7.91366	2.2436e-19	6.2515	3.72812e-11		Zinc-coordinating DNA-binding domains	DM-type intertwined zinc finger factors	DMRT	-	Yin Y et al., Science 2017
PDX1_001	PDX1	7.97292	2.25062e-19	6.41408	1.34131e-11		Helix-turn-helix domains	Homeo domain factors	HOX-related factors	PDX	Berger MF et al., Cell 2008
HOXB2::PITX1_004	HOXB2::PITX1	7.98237	2.26562e-19	5.74199	1.29914e-09		Composite	Hetero-family	HOX::Paired-HD	HOXB2::PITX1	Jolma A et al., Nature, 2015
DLX1_003	DLX1	7.9577	2.27748e-19	6.9472	2.51957e-13		Helix-turn-helix domains	Homeo domain factors	NK-related factors	DLX	Yin Y et al., Science 2017
MEIS1::DLX3_001	MEIS1::DLX3	7.93637	2.28319e-19	6.36446	1.75282e-11		Composite	Hetero-family	TALE::NK	MEIS1::DLX3	Jolma A et al., Nature, 2015
NKX1-2_001	NKX1-2	7.97191	2.31834e-19	6.88333	4.31986e-13		Helix-turn-helix domains	Homeo domain factors	NK-related factors	NK-1	Berger MF et al., Cell 2008
PROP1_007	PROP1	7.99888	2.35199e-19	6.57072	4.62473e-12		Helix-turn-helix domains	Homeo domain factors	Paired-related HD factors	PROP	Yin Y et al., Science 2017
UNCX_001	UNCX	7.92525	2.50774e-19	7.22194	2.75189e-14		Helix-turn-helix domains	Homeo domain factors	Paired-related HD factors	UNCX	Berger MF et al., Cell 2008
MEF2C_001	MEF2C	8.01741	2.65561e-19	6.1499	9.52689e-11		alpha-Helices exposed by beta-structures	MADS box factors	Regulators of differentiation	MEF-2	JASPAR 2014
IRX1_001	IRX1	7.88114	2.78409e-19	6.36347	1.67883e-11		Helix-turn-helix domains	Homeo domain factors	TALE-type homeo domain factors	IRX (Iroquois)	Yin Y et al., Science 2017
MEOX2_003	MEOX2	7.91708	2.80227e-19	6.41724	1.25196e-11		Helix-turn-helix domains	Homeo domain factors	HOX-related factors	MEOX	Yin Y et al., Science 2017
MEOX1_001	MEOX1	7.92868	2.96156e-19	6.88914	3.93346e-13		Helix-turn-helix domains	Homeo domain factors	HOX-related factors	MEOX	Berger MF et al., Cell 2008
GBX2_009	GBX2	7.92377	3.00007e-19	6.64496	2.36537e-12		Helix-turn-helix domains	Homeo domain factors	HOX-related factors	GBX (Gastrulation brain homeobox)	Jolma A and Taipale J et al., Cell 2013
EMX2_002	EMX2	7.94508	3.02342e-19	6.70608	1.54281e-12		Helix-turn-helix domains	Homeo domain factors	NK-related factors	EMX	Yin Y et al., Science 2017
PAX3_005	PAX3	7.92378	3.03523e-19	6.69695	1.67395e-12		Helix-turn-helix domains	Paired box factors	Paired plus homeo domain	PAX-3-like	Yin Y et al., Science 2017
LMX1B_008	LMX1B	7.96916	3.03579e-19	7.1744	4.62317e-14		Helix-turn-helix domains	Homeo domain factors	HD-LIM factors	Lmx	JASPAR 2016
NKX6-1_003	NKX6-1	7.89767	3.12555e-19	7.00668	1.48424e-13		Helix-turn-helix domains	Homeo domain factors	NK-related factors	NK-6	JASPAR 2016
ATOH1_007	ATOH1	7.89401	3.20173e-19	6.52585	5.60702e-12		Basic domains	Basic helix-loop-helix factors (bHLH)	Tal-related factors	Neurogenin/Atonal-like factors	JASPAR 2016
FOXJ1_001	FOXJ1	8.00374	3.22765e-19	6.99304	2.12849e-13		Helix-turn-helix domains	Fork head/winged helix factors	Forkhead box (FOX) factors	FOXJ	Badis G et al., Science 2009
MEIS2::ONECUT2_001	MEIS2::ONECUT2	7.9494	3.28828e-19	6.47969	8.54347e-12		Composite	Hetero-family	TALE::HD-CUT	MEIS2::ONECUT2	Jolma A et al., Nature, 2015
HOXC5_001	HOXC5	7.91418	3.31204e-19	7.04816	1.13988e-13		Helix-turn-helix domains	Homeo domain factors	HOX-related factors	HOX5	Berger MF et al., Cell 2008
ZNF232_001	ZNF232	7.94177	3.45747e-19	6.85151	5.52609e-13		Zinc-coordinating DNA-binding domains	C2H2 zinc finger factors	More than 3 adjacent zinc finger factors	ZNF24-like factors	Jolma A and Taipale J et al., Cell 2013
ZNF8_002	ZNF8	7.82694	3.49227e-19	5.34225	1.3461e-08		Zinc-coordinating DNA-binding domains	C2H2 zinc finger factors	Factors with multiple dispersed zinc fingers	unclassified	HOCOMOCO v11
POU3F2_004	POU3F2	7.95356	3.63151e-19	6.30166	3.04549e-11		Helix-turn-helix domains	Homeo domain factors	POU domain factors	POU3 (Oct-6-like factors)	Yin Y et al., Science 2017
OLIG1_001	OLIG1	7.86914	3.66086e-19	5.94151	2.98058e-10		Basic domains	Basic helix-loop-helix factors (bHLH)	Tal-related factors	Neurogenin/Atonal-like factors	JASPAR 2016
PROP1_008	PROP1	7.93804	3.66233e-19	6.7649	1.10111e-12		Helix-turn-helix domains	Homeo domain factors	Paired-related HD factors	PROP	Yin Y et al., Science 2017
POU2F1::HOXB13_001	POU2F1::HOXB13	7.963	3.66852e-19	6.17088	7.68747e-11		Composite	Hetero-family	POU::HOX	POU2F1::HOXB13	Jolma A et al., Nature, 2015
FOXC1_006	FOXC1	7.96137	3.67063e-19	6.60145	3.65529e-12		Helix-turn-helix domains	Fork head/winged helix factors	Forkhead box (FOX) factors	FOXC	Jolma A and Taipale J et al., Cell 2013
MGA::EVX1_001	MGA::EVX1	7.94709	3.76496e-19	6.7693	1.07827e-12		Composite	Hetero-family	TBX6::HOX	MGA::EVX1	Jolma A et al., Nature, 2015
CUX1_003	CUX1	7.90567	3.82349e-19	6.44983	9.55125e-12		Helix-turn-helix domains	Homeo domain factors	HD-CUT factors	CUX	Yin Y et al., Science 2017
ZNF384_004	ZNF384	7.95068	3.85875e-19	6.8629	5.31717e-13		Zinc-coordinating DNA-binding domains	C2H2 zinc finger factors	More than 3 adjacent zinc finger factors	ZNF362-like factors	Yin Y et al., Science 2017
HOXC9_001	HOXC9	7.92874	3.90742e-19	7.40543	7.19609e-15		Helix-turn-helix domains	Homeo domain factors	HOX-related factors	HOX9-13	Berger MF et al., Cell 2008
PROP1_006	PROP1	7.96102	3.94881e-19	6.47973	9.14692e-12		Helix-turn-helix domains	Homeo domain factors	Paired-related HD factors	PROP	Yin Y et al., Science 2017
FOXJ2::PITX1_001	FOXJ2::PITX1	7.96127	3.94996e-19	6.50554	7.41474e-12		Composite	Hetero-family	FOX::Paired-HD	FOXJ2::PITX1	Jolma A et al., Nature, 2015
FOXC1_003	FOXC1	7.95321	3.9851e-19	6.59192	3.91677e-12		Helix-turn-helix domains	Fork head/winged helix factors	Forkhead box (FOX) factors	FOXC	JASPAR 2016
HOXA10_003	HOXA10	7.96407	4.08431e-19	6.83307	7.1465e-13		Helix-turn-helix domains	Homeo domain factors	HOX-related factors	HOX9-13	Berger MF et al., Cell 2008
SOX10_005	SOX10	7.88188	4.19765e-19	5.87924	4.83416e-10		Other all-alpha-helical DNA-binding domains	High-mobility group (HMG) domain factors	SOX-related factors	Group E	Yin Y et al., Science 2017
MEIS1::HOXA13_001	MEIS1::HOXA13	7.83194	4.33589e-19	6.26803	3.2179e-11		Composite	Hetero-family	TALE::HOX	MEIS1::HOXA13	Jolma A et al., Nature, 2015
BHLHE22_002	BHLHE22	7.84206	4.54655e-19	6.01481	1.85459e-10		Basic domains	Basic helix-loop-helix factors (bHLH)	Tal-related factors	Neurogenin/Atonal-like factors	Yin Y et al., Science 2017
VAX2_002	VAX2	7.89408	4.65666e-19	6.77576	8.99661e-13		Helix-turn-helix domains	Homeo domain factors	NK-related factors	VAX	JASPAR 2016
POU3F1_006	POU3F1	7.87125	4.72764e-19	6.92385	3.01856e-13		Helix-turn-helix domains	Homeo domain factors	POU domain factors	POU3 (Oct-6-like factors)	Yin Y et al., Science 2017
PBX1_002	PBX1	7.89723	4.731e-19	6.37659	1.78673e-11		Helix-turn-helix domains	Homeo domain factors	TALE-type homeo domain factors	PBX	JASPAR 2014
DLX4_006	DLX4	7.90167	4.73212e-19	7.07076	1.01066e-13		Helix-turn-helix domains	Homeo domain factors	NK-related factors	DLX	Yin Y et al., Science 2017
GSX2_004	GSX2	7.92248	4.76007e-19	7.25166	2.53414e-14		Helix-turn-helix domains	Homeo domain factors	HOX-related factors	GSX	JASPAR 2016
FOXL1_001	FOXL1	7.9606	4.76805e-19	6.91582	3.68576e-13		Helix-turn-helix domains	Fork head/winged helix factors	Forkhead box (FOX) factors	FOXL	Badis G et al., Science 2009
HOXC4_002	HOXC4	7.8866	4.78963e-19	6.73734	1.19857e-12		Helix-turn-helix domains	Homeo domain factors	HOX-related factors	HOX4	Yin Y et al., Science 2017
POU2F2_005	POU2F2	7.82371	4.82931e-19	6.83985	5.08565e-13		Helix-turn-helix domains	Homeo domain factors	POU domain factors	POU2 (Oct-1/2-like factors)	Yin Y et al., Science 2017
POU3F4_009	POU3F4	7.84798	5.04788e-19	7.03992	1.1647e-13		Helix-turn-helix domains	Homeo domain factors	POU domain factors	POU3 (Oct-6-like factors)	Yin Y et al., Science 2017
HOXB2_003	HOXB2	7.85983	5.29678e-19	6.73775	1.17939e-12		Helix-turn-helix domains	Homeo domain factors	HOX-related factors	HOX2	Yin Y et al., Science 2017
HSFY2_004	HSFY2	7.90548	5.45065e-19	6.89223	4.10349e-13		Helix-turn-helix domains	Heat shock factors	HSF factors	-	Yin Y et al., Science 2017
SHOX_003	SHOX	7.89052	5.57501e-19	6.98724	1.93975e-13		Helix-turn-helix domains	Homeo domain factors	Paired-related HD factors	SHOX	Yin Y et al., Science 2017
ARID3A_002	ARID3A	7.90117	5.58074e-19	6.56837	4.67477e-12		Helix-turn-helix domains	ARID domain factors	ARID-related factors	ARID3	JASPAR 2014
HOXA2_004	HOXA2	7.88105	5.94377e-19	6.85208	5.33178e-13		Helix-turn-helix domains	Homeo domain factors	HOX-related factors	HOX2	Yin Y et al., Science 2017
POU5F1_005	POU5F1	7.91349	6.40106e-19	6.334	2.55899e-11		Helix-turn-helix domains	Homeo domain factors	POU domain factors	POU5 (Oct-3/4-like factors)	Yin Y et al., Science 2017
TEAD4::SOX15_001	TEAD4::SOX15	7.86285	6.54837e-19	6.55712	4.6466e-12		Composite	Hetero-family	TEF-1::SOX	TEAD4::SOX15	Jolma A et al., Nature, 2015
DMRTC2_006	DMRTC2	7.79141	6.99197e-19	6.31853	2.27218e-11		Zinc-coordinating DNA-binding domains	DM-type intertwined zinc finger factors	DMRT	-	Yin Y et al., Science 2017
GSX2_003	GSX2	7.87314	7.1919e-19	6.86582	5.1353e-13		Helix-turn-helix domains	Homeo domain factors	HOX-related factors	GSX	Berger MF et al., Cell 2008
ALX3_001	ALX3	7.85074	7.39044e-19	6.89147	3.90079e-13		Helix-turn-helix domains	Homeo domain factors	Paired-related HD factors	ALX	Yin Y et al., Science 2017
TLX2_002	TLX2	7.86695	7.48533e-19	6.76079	1.07801e-12		Helix-turn-helix domains	Homeo domain factors	NK-related factors	TLX	Yin Y et al., Science 2017
NKX2-5_002	NKX2-5	7.89554	7.79593e-19	6.87911	4.80068e-13		Helix-turn-helix domains	Homeo domain factors	NK-related factors	NK-4	JASPAR 2014
DLX5_003	DLX5	7.83417	7.82769e-19	6.85168	5.2167e-13		Helix-turn-helix domains	Homeo domain factors	NK-related factors	DLX	Yin Y et al., Science 2017
SOX7_002	SOX7	7.81013	8.01666e-19	6.01003	1.97099e-10		Other all-alpha-helical DNA-binding domains	High-mobility group (HMG) domain factors	SOX-related factors	Group F	Yin Y et al., Science 2017
NKX6-2_001	NKX6-2	7.85137	8.20559e-19	6.84836	5.52359e-13		Helix-turn-helix domains	Homeo domain factors	NK-related factors	NK-6	JASPAR 2016
GATA3_008	GATA3	7.83898	8.48617e-19	6.74062	1.32018e-12		Zinc-coordinating DNA-binding domains	Other C4 zinc finger-type factors	GATA-type zinc fingers	Two zinc-finger GATA factors	JASPAR 2014
FOXJ2_006	FOXJ2	7.88877	8.49798e-19	6.14824	9.16518e-11		Helix-turn-helix domains	Fork head/winged helix factors	Forkhead box (FOX) factors	FOXJ	Jolma A and Taipale J et al., Cell 2013
TEAD4::HOXA3_002	TEAD4::HOXA3	7.82276	8.69021e-19	6.47454	8.45633e-12		Composite	Hetero-family	TEF-1::HOX	TEAD4::HOXA3	Jolma A et al., Nature, 2015
HOXA7_002	HOXA7	7.8417	8.99269e-19	7.01187	1.61657e-13		Helix-turn-helix domains	Homeo domain factors	HOX-related factors	HOX6-7	Berger MF et al., Cell 2008
OLIG2_001	OLIG2	7.77187	9.09582e-19	5.95644	2.7011e-10		Basic domains	Basic helix-loop-helix factors (bHLH)	Tal-related factors	Neurogenin/Atonal-like factors	JASPAR 2016
PAX7_001	PAX7	7.8037	1.02214e-18	6.65138	2.3063e-12		Helix-turn-helix domains	Paired box factors	Paired plus homeo domain	PAX-3-like	Berger MF et al., Cell 2008
POU3F4_003	POU3F4	7.84071	1.04995e-18	6.21594	5.44083e-11		Helix-turn-helix domains	Homeo domain factors	POU domain factors	POU3 (Oct-6-like factors)	Yin Y et al., Science 2017
FOXI1_008	FOXI1	7.82949	1.05915e-18	6.03189	1.87304e-10		Helix-turn-helix domains	Fork head/winged helix factors	Forkhead box (FOX) factors	FOXI	Jolma A and Taipale J et al., Cell 2013
HOXB4_003	HOXB4	7.78331	1.13151e-18	6.74574	1.08492e-12		Helix-turn-helix domains	Homeo domain factors	HOX-related factors	HOX4	Yin Y et al., Science 2017
BATF_001	BATF	7.81912	1.17956e-18	5.3952	1.09795e-08		Basic domains	Basic leucine zipper factors (bZIP)	B-ATF-related factors	-	HOCOMOCO v11
HMBOX1_003	HMBOX1	7.78898	1.21667e-18	6.67096	1.95295e-12		Helix-turn-helix domains	Homeo domain factors	POU domain factors	HNF1-like factors	Berger MF et al., Cell 2008
ARX_001	ARX	7.80297	1.21718e-18	6.90924	3.38958e-13		Helix-turn-helix domains	Homeo domain factors	Paired-related HD factors	ARX	Yin Y et al., Science 2017
PRRX1_001	PRRX1	7.74685	1.22512e-18	6.95612	2.11826e-13		Helix-turn-helix domains	Homeo domain factors	Paired-related HD factors	PRRX	Berger MF et al., Cell 2008
MAFF_001	MAFF	7.77453	1.24604e-18	6.14695	7.76181e-11		Basic domains	Basic leucine zipper factors (bZIP)	Maf-related factors	Small Maf factors	JASPAR 2014
GATA5_007	GATA5	7.80696	1.25708e-18	6.13887	9.12656e-11		Zinc-coordinating DNA-binding domains	Other C4 zinc finger-type factors	GATA-type zinc fingers	Two zinc-finger GATA factors	Yin Y et al., Science 2017
HOXB3_001	HOXB3	7.79721	1.28486e-18	5.93349	3.65615e-10		Helix-turn-helix domains	Homeo domain factors	HOX-related factors	HOX3	Berger MF et al., Cell 2008
TEAD4::HOXB13_004	TEAD4::HOXB13	7.80931	1.31614e-18	6.48027	8.60885e-12		Composite	Hetero-family	TEF-1::HOX	TEAD4::HOXB13	Jolma A et al., Nature, 2015
CDX1_004	CDX1	7.82568	1.35341e-18	6.91871	3.63397e-13		Helix-turn-helix domains	Homeo domain factors	HOX-related factors	CDX (Caudal type homeobox)	Berger MF et al., Cell 2008
BHLHA15_007	BHLHA15	7.7174	1.39818e-18	6.00764	1.913e-10		Basic domains	Basic helix-loop-helix factors (bHLH)	Tal-related factors	Neurogenin/Atonal-like factors	Jolma A and Taipale J et al., Cell 2013
PRRX2_010	PRRX2	7.77363	1.40424e-18	6.88735	3.91753e-13		Helix-turn-helix domains	Homeo domain factors	Paired-related HD factors	PRRX	Yin Y et al., Science 2017
TEAD4::DLX3_001	TEAD4::DLX3	7.77257	1.5012e-18	6.33567	2.29374e-11		Composite	Hetero-family	TEF-1::NK	TEAD4::DLX3	Jolma A et al., Nature, 2015
EVX1_005	EVX1	7.7788	1.55842e-18	6.12581	9.80757e-11		Helix-turn-helix domains	Homeo domain factors	HOX-related factors	EVX (Even-skipped homolog)	Berger MF et al., Cell 2008
POU6F2_003	POU6F2	7.76526	1.55861e-18	6.36569	1.84341e-11		Helix-turn-helix domains	Homeo domain factors	POU domain factors	POU6 (Brn-5-like factors)	Jolma A and Taipale J et al., Cell 2013
PRRX2_007	PRRX2	7.76598	1.58202e-18	6.89501	3.73744e-13		Helix-turn-helix domains	Homeo domain factors	Paired-related HD factors	PRRX	Yin Y et al., Science 2017
ONECUT2_001	ONECUT2	7.83366	1.61485e-18	6.4272	1.37623e-11		Helix-turn-helix domains	Homeo domain factors	HD-CUT factors	ONECUT	JASPAR 2016
DLX2_006	DLX2	7.77244	1.66064e-18	6.71861	1.44328e-12		Helix-turn-helix domains	Homeo domain factors	NK-related factors	DLX	JASPAR 2016
EMX1_001	EMX1	7.77117	1.71853e-18	6.81313	7.05873e-13		Helix-turn-helix domains	Homeo domain factors	NK-related factors	EMX	Yin Y et al., Science 2017
ALX3_008	ALX3	7.75066	1.73472e-18	7.07524	9.10282e-14		Helix-turn-helix domains	Homeo domain factors	Paired-related HD factors	ALX	JASPAR 2016
MIXL1_004	MIXL1	7.76759	1.81221e-18	6.55843	4.89276e-12		Helix-turn-helix domains	Homeo domain factors	Paired-related HD factors	MIX	Yin Y et al., Science 2017
MNX1_005	MNX1	7.72606	1.81749e-18	6.51777	5.83652e-12		Helix-turn-helix domains	Homeo domain factors	HOX-related factors	MNX	Yin Y et al., Science 2017
EVX1_004	EVX1	7.69844	1.85673e-18	6.35038	1.88196e-11		Helix-turn-helix domains	Homeo domain factors	HOX-related factors	EVX (Even-skipped homolog)	Yin Y et al., Science 2017
VSX1_006	VSX1	7.76038	1.91013e-18	6.7857	8.75203e-13		Helix-turn-helix domains	Homeo domain factors	Paired-related HD factors	VSX	Yin Y et al., Science 2017
HOXB13::TBX21_003	HOXB13::TBX21	7.7309	1.9118e-18	6.25192	3.87251e-11		Composite	Hetero-family	HOX::TBrain	HOXB13::TBX21	Jolma A et al., Nature, 2015
POU6F1_002	POU6F1	7.68401	2.09982e-18	5.5311	4.26469e-09		Helix-turn-helix domains	Homeo domain factors	POU domain factors	POU6 (Brn-5-like factors)	Berger MF et al., Cell 2008
DUXA_001	DUXA	7.75987	2.13542e-18	6.16384	8.21686e-11		Helix-turn-helix domains	Homeo domain factors	Paired-related HD factors	DUX	Yin Y et al., Science 2017
ONECUT1_002	ONECUT1	7.79811	2.14636e-18	6.37232	2.01688e-11		Helix-turn-helix domains	Homeo domain factors	HD-CUT factors	ONECUT	JASPAR 2016
AR_001	AR	7.80567	2.17764e-18	6.50966	7.32156e-12		Zinc-coordinating DNA-binding domains	Nuclear receptors with C4 zinc fingers	Steroid hormone receptors (NR3)	GR-like receptors (NR3C)	HOCOMOCO v11
LEF1_010	LEF1	7.76519	2.23148e-18	6.67804	2.13083e-12		Other all-alpha-helical DNA-binding domains	High-mobility group (HMG) domain factors	TCF-7-related factors	-	Yin Y et al., Science 2017
TEAD4::HOXB13_005	TEAD4::HOXB13	7.75273	2.26826e-18	5.94098	3.42579e-10		Composite	Hetero-family	TEF-1::HOX	TEAD4::HOXB13	Jolma A et al., Nature, 2015
VAX1_001	VAX1	7.70996	2.33298e-18	6.7734	9.06626e-13		Helix-turn-helix domains	Homeo domain factors	NK-related factors	VAX	Berger MF et al., Cell 2008
POU3F4_002	POU3F4	7.77652	2.46729e-18	6.04515	1.83519e-10		Helix-turn-helix domains	Homeo domain factors	POU domain factors	POU3 (Oct-6-like factors)	JASPAR 2016
TCF7_008	TCF7	7.7561	2.54603e-18	6.61401	3.47967e-12		Other all-alpha-helical DNA-binding domains	High-mobility group (HMG) domain factors	TCF-7-related factors	-	Yin Y et al., Science 2017
PHOX2A_001	PHOX2A	7.68902	2.72821e-18	6.84035	5.50137e-13		Helix-turn-helix domains	Homeo domain factors	Paired-related HD factors	PHOX	Berger MF et al., Cell 2008
OTP_001	OTP	7.6812	2.75139e-18	6.90047	3.37158e-13		Helix-turn-helix domains	Homeo domain factors	Paired-related HD factors	OTP	Berger MF et al., Cell 2008
TCF7_004	TCF7	7.70747	2.7945e-18	6.82369	6.67442e-13		Other all-alpha-helical DNA-binding domains	High-mobility group (HMG) domain factors	TCF-7-related factors	-	Isakova A et al. Nat Methods. 2017
DLX2_003	DLX2	7.70747	2.80798e-18	6.7583	1.05199e-12		Helix-turn-helix domains	Homeo domain factors	NK-related factors	DLX	Yin Y et al., Science 2017
NOTO_001	NOTO	7.75679	2.81054e-18	6.78831	9.5109e-13		Helix-turn-helix domains	Homeo domain factors	NK-related factors	NOTO	JASPAR 2016
VSX2_003	VSX2	7.71754	2.86696e-18	6.72029	1.41651e-12		Helix-turn-helix domains	Homeo domain factors	Paired-related HD factors	VSX	Yin Y et al., Science 2017
GATA3_005	GATA3	7.73666	3.0167e-18	6.09656	1.25535e-10		Zinc-coordinating DNA-binding domains	Other C4 zinc finger-type factors	GATA-type zinc fingers	Two zinc-finger GATA factors	Yin Y et al., Science 2017
TCF7_006	TCF7	7.75039	3.04463e-18	6.23677	5.04151e-11		Other all-alpha-helical DNA-binding domains	High-mobility group (HMG) domain factors	TCF-7-related factors	-	Yin Y et al., Science 2017
LEF1_011	LEF1	7.71729	3.0718e-18	6.53138	5.91376e-12		Other all-alpha-helical DNA-binding domains	High-mobility group (HMG) domain factors	TCF-7-related factors	-	JASPAR 2016
HOXD3_005	HOXD3	7.71891	3.07847e-18	6.65288	2.32051e-12		Helix-turn-helix domains	Homeo domain factors	HOX-related factors	HOX3	Jolma A and Taipale J et al., Cell 2013
FOXG1_004	FOXG1	7.75976	3.16126e-18	5.87666	5.52157e-10		Helix-turn-helix domains	Fork head/winged helix factors	Forkhead box (FOX) factors	FOXG	Jolma A and Taipale J et al., Cell 2013
DLX3_003	DLX3	7.69323	3.25637e-18	6.63347	2.64524e-12		Helix-turn-helix domains	Homeo domain factors	NK-related factors	DLX	Yin Y et al., Science 2017
ZBTB32_002	ZBTB32	7.67125	3.27574e-18	6.81946	6.63337e-13		Zinc-coordinating DNA-binding domains	C2H2 zinc finger factors	Other factors with up to three adjacent zinc fingers	BTB-POZ	Yin Y et al., Science 2017
HOXD11_003	HOXD11	7.71233	3.36584e-18	6.78709	8.98065e-13		Helix-turn-helix domains	Homeo domain factors	HOX-related factors	HOX9-13	Yin Y et al., Science 2017
ZSCAN9_001	ZSCAN9	7.71802	3.36947e-18	6.32717	2.60913e-11		Zinc-coordinating DNA-binding domains	C2H2 zinc finger factors	-	-	Yin Y et al., Science 2017
HOXB5_005	HOXB5	7.69995	3.3991e-18	6.48105	7.97436e-12		Helix-turn-helix domains	Homeo domain factors	HOX-related factors	HOX5	Yin Y et al., Science 2017
RAX_003	RAX	7.69146	3.45031e-18	6.74252	1.19635e-12		Helix-turn-helix domains	Homeo domain factors	Paired-related HD factors	RAX	Yin Y et al., Science 2017
EN1_004	EN1	7.66171	3.62856e-18	6.73382	1.24494e-12		Helix-turn-helix domains	Homeo domain factors	NK-related factors	EN (Engrailed-like factors)	Berger MF et al., Cell 2008
MSX2_001	MSX2	7.67823	3.67117e-18	6.85143	5.009e-13		Helix-turn-helix domains	Homeo domain factors	NK-related factors	MSX	Berger MF et al., Cell 2008
LEF1_001	LEF1	7.65128	3.70147e-18	6.3171	2.49252e-11		Other all-alpha-helical DNA-binding domains	High-mobility group (HMG) domain factors	TCF-7-related factors	-	Badis G et al., Science 2009
FOXO1::HOXB13_003	FOXO1::HOXB13	7.70456	3.81844e-18	6.24938	4.41206e-11		Composite	Hetero-family	FOX::HOX	FOXO1::HOXB13	Jolma A et al., Nature, 2015
HOXD11_002	HOXD11	7.70782	3.90725e-18	6.68722	1.91321e-12		Helix-turn-helix domains	Homeo domain factors	HOX-related factors	HOX9-13	Yin Y et al., Science 2017
TEAD4::ESRRB_001	TEAD4::ESRRB	7.61909	3.94389e-18	7.0677	8.84456e-14		Composite	Hetero-family	TEF-1::Steroid-(NR3)	TEAD4::ESRRB	Jolma A et al., Nature, 2015
NEUROG2_006	NEUROG2	7.62427	3.94774e-18	6.15471	7.34001e-11		Basic domains	Basic helix-loop-helix factors (bHLH)	Tal-related factors	Neurogenin/Atonal-like factors	Jolma A and Taipale J et al., Cell 2013
HOXB2::SOX15_002	HOXB2::SOX15	7.72227	4.0423e-18	5.84294	6.73033e-10		Composite	Hetero-family	HOX::SOX	HOXB2::SOX15	Jolma A et al., Nature, 2015
DLX1_007	DLX1	7.67739	4.14489e-18	6.64469	2.48967e-12		Helix-turn-helix domains	Homeo domain factors	NK-related factors	DLX	Jolma A and Taipale J et al., Cell 2013
DMRT1_001	DMRT1	7.65105	4.1637e-18	5.88476	4.58868e-10		Zinc-coordinating DNA-binding domains	DM-type intertwined zinc finger factors	DMRT	-	HOCOMOCO v11
MEF2D_002	MEF2D	7.71817	4.19921e-18	5.92819	4.0385e-10		alpha-Helices exposed by beta-structures	MADS box factors	Regulators of differentiation	MEF-2	HOCOMOCO v11
FOXQ1_003	FOXQ1	7.61524	4.31536e-18	6.31349	2.34504e-11		Helix-turn-helix domains	Fork head/winged helix factors	Forkhead box (FOX) factors	FOXQ	Yin Y et al., Science 2017
DLX2_004	DLX2	7.66268	4.33285e-18	6.70811	1.52688e-12		Helix-turn-helix domains	Homeo domain factors	NK-related factors	DLX	Yin Y et al., Science 2017
FOXC2_005	FOXC2	7.74174	4.33516e-18	6.51886	6.98667e-12		Helix-turn-helix domains	Fork head/winged helix factors	Forkhead box (FOX) factors	FOXC	JASPAR 2016
MEIS1::HOXB13_001	MEIS1::HOXB13	7.61176	4.40574e-18	6.04267	1.54157e-10		Composite	Hetero-family	TALE::HOX	MEIS1::HOXB13	Jolma A et al., Nature, 2015
FOXK1_005	FOXK1	7.72686	4.4294e-18	6.58018	4.42925e-12		Helix-turn-helix domains	Fork head/winged helix factors	Forkhead box (FOX) factors	FOXK	JASPAR 2016
ALX3_002	ALX3	7.67612	4.43614e-18	6.68012	1.92292e-12		Helix-turn-helix domains	Homeo domain factors	Paired-related HD factors	ALX	Yin Y et al., Science 2017
DLX2_001	DLX2	7.66802	4.57563e-18	6.60642	3.28984e-12		Helix-turn-helix domains	Homeo domain factors	NK-related factors	DLX	Yin Y et al., Science 2017
EMX1_004	EMX1	7.66811	4.59667e-18	6.6867	1.79324e-12		Helix-turn-helix domains	Homeo domain factors	NK-related factors	EMX	Yin Y et al., Science 2017
CUX1::SRF_001	CUX1::SRF	7.6417	4.63156e-18	6.41732	1.22376e-11		Composite	Hetero-family	HD-CUT::SRF/RLM1	CUX1::SRF	Jolma A et al., Nature, 2015
DLX4_003	DLX4	7.6528	4.63406e-18	6.72	1.39488e-12		Helix-turn-helix domains	Homeo domain factors	NK-related factors	DLX	Yin Y et al., Science 2017
MEIS1::ONECUT2_001	MEIS1::ONECUT2	7.68735	4.63683e-18	6.34768	2.21382e-11		Composite	Hetero-family	TALE::HD-CUT	MEIS1::ONECUT2	Jolma A et al., Nature, 2015
LEF1_007	LEF1	7.68263	4.88045e-18	6.63564	2.91079e-12		Other all-alpha-helical DNA-binding domains	High-mobility group (HMG) domain factors	TCF-7-related factors	-	Yin Y et al., Science 2017
LHX6_011	LHX6	7.64197	5.08849e-18	5.9885	2.37176e-10		Helix-turn-helix domains	Homeo domain factors	HD-LIM factors	Lhx-6-like factors	Jolma A and Taipale J et al., Cell 2013
ALX1_005	ALX1	7.60758	5.15281e-18	7.06721	9.04556e-14		Helix-turn-helix domains	Homeo domain factors	Paired-related HD factors	ALX	JASPAR 2016
ONECUT3_001	ONECUT3	7.71485	5.54877e-18	6.35661	2.2795e-11		Helix-turn-helix domains	Homeo domain factors	HD-CUT factors	ONECUT	JASPAR 2016
TCF7L1_006	TCF7L1	7.62718	6.22209e-18	6.62716	2.797e-12		Other all-alpha-helical DNA-binding domains	High-mobility group (HMG) domain factors	TCF-7-related factors	-	HOCOMOCO v11
EMX2_004	EMX2	7.64755	6.24893e-18	6.45103	1.01665e-11		Helix-turn-helix domains	Homeo domain factors	NK-related factors	EMX	JASPAR 2016
HOXA5_005	HOXA5	7.58416	6.33674e-18	6.51392	5.90021e-12		Helix-turn-helix domains	Homeo domain factors	HOX-related factors	HOX5	Yin Y et al., Science 2017
PBX2_002	PBX2	7.64735	6.43547e-18	6.26869	3.79014e-11		Helix-turn-helix domains	Homeo domain factors	TALE-type homeo domain factors	PBX	HOCOMOCO v11
HOXB4_004	HOXB4	7.61656	6.45291e-18	6.73513	1.2486e-12		Helix-turn-helix domains	Homeo domain factors	HOX-related factors	HOX4	Yin Y et al., Science 2017
HOXD3_001	HOXD3	7.62168	6.53341e-18	6.54902	4.80405e-12		Helix-turn-helix domains	Homeo domain factors	HOX-related factors	HOX3	Yin Y et al., Science 2017
MEF2D_001	MEF2D	7.64687	6.84977e-18	5.792	9.50044e-10		alpha-Helices exposed by beta-structures	MADS box factors	Regulators of differentiation	MEF-2	JASPAR 2016
GATA6_004	GATA6	7.62813	6.86623e-18	6.00084	2.25673e-10		Zinc-coordinating DNA-binding domains	Other C4 zinc finger-type factors	GATA-type zinc fingers	Two zinc-finger GATA factors	Yin Y et al., Science 2017
HOXD1_001	HOXD1	7.6155	6.90849e-18	6.18786	6.19643e-11		Helix-turn-helix domains	Homeo domain factors	HOX-related factors	HOX1	Berger MF et al., Cell 2008
FOXQ1_004	FOXQ1	7.63987	6.95293e-18	6.19643	6.30249e-11		Helix-turn-helix domains	Fork head/winged helix factors	Forkhead box (FOX) factors	FOXQ	JASPAR 2014
DLX3_004	DLX3	7.61319	7.10935e-18	6.66909	2.04794e-12		Helix-turn-helix domains	Homeo domain factors	NK-related factors	DLX	Yin Y et al., Science 2017
HESX1_001	HESX1	7.62458	7.32599e-18	6.75219	1.14875e-12		Helix-turn-helix domains	Homeo domain factors	Paired-related HD factors	HESX	Yin Y et al., Science 2017
TEF_002	TEF	7.61788	7.53058e-18	7.00614	1.67233e-13		Basic domains	Basic leucine zipper factors (bZIP)	C/EBP-related	PAR factors	Jolma A and Taipale J et al., Cell 2013
ZSCAN23_001	ZSCAN23	7.59635	7.73224e-18	6.01305	2.05629e-10		Zinc-coordinating DNA-binding domains	C2H2 zinc finger factors	More than 3 adjacent zinc finger factors	ZNF24-like factors	Yin Y et al., Science 2017
FOXA1_007	FOXA1	7.65339	7.89217e-18	6.55339	5.11978e-12		Helix-turn-helix domains	Fork head/winged helix factors	Forkhead box (FOX) factors	FOXA	Yin Y et al., Science 2017
HOXB8_001	HOXB8	7.62083	8.21068e-18	6.54596	5.37123e-12		Helix-turn-helix domains	Homeo domain factors	HOX-related factors	HOX8	Berger MF et al., Cell 2008
HOXC8_004	HOXC8	7.61435	8.69143e-18	6.51943	6.26215e-12		Helix-turn-helix domains	Homeo domain factors	HOX-related factors	HOX8	Yin Y et al., Science 2017
HOXD8_005	HOXD8	7.63672	9.18982e-18	6.01884	2.22077e-10		Helix-turn-helix domains	Homeo domain factors	HOX-related factors	HOX8	Jolma A and Taipale J et al., Cell 2013
HOXA3_003	HOXA3	7.56752	9.20858e-18	6.75082	1.05067e-12		Helix-turn-helix domains	Homeo domain factors	HOX-related factors	HOX3	Berger MF et al., Cell 2008
EMX1_005	EMX1	7.58732	9.24805e-18	6.64583	2.39185e-12		Helix-turn-helix domains	Homeo domain factors	NK-related factors	EMX	JASPAR 2016
GATA2_003	GATA2	7.56708	9.37815e-18	6.69244	1.65159e-12		Zinc-coordinating DNA-binding domains	Other C4 zinc finger-type factors	GATA-type zinc fingers	Two zinc-finger GATA factors	Yin Y et al., Science 2017
DLX1_004	DLX1	7.58125	9.57356e-18	6.62493	2.82005e-12		Helix-turn-helix domains	Homeo domain factors	NK-related factors	DLX	Yin Y et al., Science 2017
DLX6_004	DLX6	7.58931	9.57848e-18	6.56174	4.53827e-12		Helix-turn-helix domains	Homeo domain factors	NK-related factors	DLX	JASPAR 2016
SOX14_006	SOX14	7.57314	9.69175e-18	5.85117	5.85883e-10		Other all-alpha-helical DNA-binding domains	High-mobility group (HMG) domain factors	SOX-related factors	Group B	Jolma A and Taipale J et al., Cell 2013
HOXC4_004	HOXC4	7.56331	9.87132e-18	6.90255	3.5305e-13		Helix-turn-helix domains	Homeo domain factors	HOX-related factors	HOX4	Yin Y et al., Science 2017
NR2E1_005	NR2E1	7.54231	9.89667e-18	5.80345	7.61101e-10		Zinc-coordinating DNA-binding domains	Nuclear receptors with C4 zinc fingers	RXR-related receptors (NR2)	Tailless-like receptors (NR2E)	Jolma A and Taipale J et al., Cell 2013
PRRX1_002	PRRX1	7.59651	1.02249e-17	6.64689	2.46094e-12		Helix-turn-helix domains	Homeo domain factors	Paired-related HD factors	PRRX	JASPAR 2016
MEOX1_006	MEOX1	7.55407	1.02887e-17	6.29909	2.8509e-11		Helix-turn-helix domains	Homeo domain factors	HOX-related factors	MEOX	Yin Y et al., Science 2017
VSX2_008	VSX2	7.61724	1.07699e-17	6.72258	1.4917e-12		Helix-turn-helix domains	Homeo domain factors	Paired-related HD factors	VSX	Yin Y et al., Science 2017
POU2F2_008	POU2F2	7.5959	1.11101e-17	6.04174	1.81593e-10		Helix-turn-helix domains	Homeo domain factors	POU domain factors	POU2 (Oct-1/2-like factors)	Yin Y et al., Science 2017
NFATC1_002	NFATC1	7.59659	1.11664e-17	7.22779	3.11261e-14		Immunoglobulin fold	Rel homology region (RHR) factors	NFAT-related factors	-	HOCOMOCO v11
ARX_002	ARX	7.60377	1.12854e-17	6.74112	1.27794e-12		Helix-turn-helix domains	Homeo domain factors	Paired-related HD factors	ARX	Yin Y et al., Science 2017
DLX3_009	DLX3	7.56894	1.17498e-17	6.5469	5.0401e-12		Helix-turn-helix domains	Homeo domain factors	NK-related factors	DLX	JASPAR 2016
ISX_004	ISX	7.54421	1.2062e-17	6.71633	1.38294e-12		Helix-turn-helix domains	Homeo domain factors	Paired-related HD factors	ISX	Yin Y et al., Science 2017
TEAD4::HOXA13_002	TEAD4::HOXA13	7.60062	1.21571e-17	5.99427	2.47633e-10		Composite	Hetero-family	TEF-1::HOX	TEAD4::HOXA13	Jolma A et al., Nature, 2015
VAX2_003	VAX2	7.57148	1.24356e-17	6.58543	3.82395e-12		Helix-turn-helix domains	Homeo domain factors	NK-related factors	VAX	Yin Y et al., Science 2017
ARX_003	ARX	7.53515	1.31277e-17	6.91427	3.13899e-13		Helix-turn-helix domains	Homeo domain factors	Paired-related HD factors	ARX	JASPAR 2016
ESX1_003	ESX1	7.54848	1.31744e-17	6.82857	6.18276e-13		Helix-turn-helix domains	Homeo domain factors	Paired-related HD factors	ESX	Yin Y et al., Science 2017
GSX1_003	GSX1	7.57323	1.32305e-17	6.72979	1.35405e-12		Helix-turn-helix domains	Homeo domain factors	HOX-related factors	GSX	JASPAR 2016
EMX1_002	EMX1	7.57042	1.33185e-17	6.62744	2.84095e-12		Helix-turn-helix domains	Homeo domain factors	NK-related factors	EMX	Yin Y et al., Science 2017
ALX3_004	ALX3	7.61979	1.33213e-17	6.64292	2.8583e-12		Helix-turn-helix domains	Homeo domain factors	Paired-related HD factors	ALX	Yin Y et al., Science 2017
PBX4::HOXA1_001	PBX4::HOXA1	7.53892	1.34205e-17	6.40628	1.33447e-11		Composite	Hetero-family	TALE::HOX	PBX4::HOXA1	Jolma A et al., Nature, 2015
HSFY1_003	HSFY1	7.54921	1.35757e-17	6.41944	1.29299e-11		Helix-turn-helix domains	Heat shock factors	HSF factors	-	Yin Y et al., Science 2017
TEAD4::DLX2_003	TEAD4::DLX2	7.57707	1.36327e-17	5.31201	1.78782e-08		Composite	Hetero-family	TEF-1::NK	TEAD4::DLX2	Jolma A et al., Nature, 2015
TLX2_003	TLX2	7.57247	1.37646e-17	6.56908	4.42349e-12		Helix-turn-helix domains	Homeo domain factors	NK-related factors	TLX	Yin Y et al., Science 2017
SOX10_007	SOX10	7.52728	1.47342e-17	5.66102	1.97625e-09		Other all-alpha-helical DNA-binding domains	High-mobility group (HMG) domain factors	SOX-related factors	Group E	Yin Y et al., Science 2017
DUXA_002	DUXA	7.56361	1.50074e-17	5.76452	1.14475e-09		Helix-turn-helix domains	Homeo domain factors	Paired-related HD factors	DUX	Yin Y et al., Science 2017
GATA3_003	GATA3	7.53716	1.54191e-17	6.25743	3.98053e-11		Zinc-coordinating DNA-binding domains	Other C4 zinc finger-type factors	GATA-type zinc fingers	Two zinc-finger GATA factors	Yin Y et al., Science 2017
POU2F1::TBX21_001	POU2F1::TBX21	7.49826	1.55969e-17	6.46613	8.93581e-12		Composite	Hetero-family	POU::TBrain	POU2F1::TBX21	Jolma A et al., Nature, 2015
DLX1_002	DLX1	7.53105	1.5824e-17	6.5146	6.28125e-12		Helix-turn-helix domains	Homeo domain factors	NK-related factors	DLX	Yin Y et al., Science 2017
TCF7L2_002	TCF7L2	7.53431	1.64177e-17	6.57646	4.12415e-12		Other all-alpha-helical DNA-binding domains	High-mobility group (HMG) domain factors	TCF-7-related factors	-	JASPAR 2014
FOXI1_005	FOXI1	7.5431	1.66909e-17	6.35899	1.95466e-11		Helix-turn-helix domains	Fork head/winged helix factors	Forkhead box (FOX) factors	FOXI	Yin Y et al., Science 2017
SHOX_001	SHOX	7.54989	1.69386e-17	6.68156	1.96173e-12		Helix-turn-helix domains	Homeo domain factors	Paired-related HD factors	SHOX	JASPAR 2016
TEAD4::PITX1_003	TEAD4::PITX1	7.50959	1.70743e-17	6.23228	4.63156e-11		Composite	Hetero-family	TEF-1::Paired-HD	TEAD4::PITX1	Jolma A et al., Nature, 2015
ZNF24_001	ZNF24	7.5153	1.71015e-17	6.24434	4.66393e-11		Zinc-coordinating DNA-binding domains	C2H2 zinc finger factors	More than 3 adjacent zinc finger factors	ZNF24-like factors	JASPAR 2018
BARX1_002	BARX1	7.51079	1.71294e-17	5.79104	8.59834e-10		Helix-turn-helix domains	Homeo domain factors	NK-related factors	BARX	Berger MF et al., Cell 2008
FOXI1_001	FOXI1	7.53675	1.74806e-17	6.65353	2.30108e-12		Helix-turn-helix domains	Fork head/winged helix factors	Forkhead box (FOX) factors	FOXI	Yin Y et al., Science 2017
ZSCAN9_002	ZSCAN9	7.54997	1.77681e-17	6.28964	3.43335e-11		Zinc-coordinating DNA-binding domains	C2H2 zinc finger factors	-	-	Yin Y et al., Science 2017
FOXD2_001	FOXD2	7.56173	1.79021e-17	6.49684	7.60516e-12		Helix-turn-helix domains	Fork head/winged helix factors	Forkhead box (FOX) factors	FOXD	Yin Y et al., Science 2017
Rhox11_001	-	7.5685	1.87467e-17	5.51652	5.5834e-09		Helix-turn-helix domains	Homeo domain factors	Homeo domain factors	-	JASPAR 2016
DRGX_001	DRGX	7.52894	1.88945e-17	6.57321	4.15508e-12		Helix-turn-helix domains	Homeo domain factors	Paired-related HD factors	DRGX	Yin Y et al., Science 2017
LHX5_002	LHX5	7.51405	1.94057e-17	6.75846	1.04844e-12		Helix-turn-helix domains	Homeo domain factors	HD-LIM factors	Lhx-1-like factors	Yin Y et al., Science 2017
MEF2A_004	MEF2A	7.5576	1.97782e-17	5.93686	3.79645e-10		alpha-Helices exposed by beta-structures	MADS box factors	Regulators of differentiation	MEF-2	HOCOMOCO v11
FOXA3_002	FOXA3	7.50865	2.02428e-17	6.58101	3.76796e-12		Helix-turn-helix domains	Fork head/winged helix factors	Forkhead box (FOX) factors	FOXA	Yin Y et al., Science 2017
LHX9_001	LHX9	7.48077	2.1202e-17	6.73765	1.15604e-12		Helix-turn-helix domains	Homeo domain factors	HD-LIM factors	Lhx-2-like factors	Berger MF et al., Cell 2008
GATA4_002	GATA4	7.41298	2.14216e-17	6.64435	2.04521e-12		Zinc-coordinating DNA-binding domains	Other C4 zinc finger-type factors	GATA-type zinc fingers	Two zinc-finger GATA factors	Yin Y et al., Science 2017
SIX1_001	SIX1	7.49468	2.18751e-17	5.29959	1.82901e-08		Helix-turn-helix domains	Homeo domain factors	HD-SINE factors	SIX1-like factors	Berger MF et al., Cell 2008
SHOX2_001	SHOX2	7.45508	2.25327e-17	6.9184	2.87076e-13		Helix-turn-helix domains	Homeo domain factors	Paired-related HD factors	SHOX	Berger MF et al., Cell 2008
DLX2_002	DLX2	7.49362	2.30183e-17	6.53515	5.43283e-12		Helix-turn-helix domains	Homeo domain factors	NK-related factors	DLX	Yin Y et al., Science 2017
PDX1_007	PDX1	7.47182	2.33986e-17	6.31138	2.52764e-11		Helix-turn-helix domains	Homeo domain factors	HOX-related factors	PDX	Yin Y et al., Science 2017
LHX9_007	LHX9	7.49856	2.36572e-17	6.62903	2.72885e-12		Helix-turn-helix domains	Homeo domain factors	HD-LIM factors	Lhx-2-like factors	Yin Y et al., Science 2017
DLX5_002	DLX5	7.49884	2.37e-17	6.50798	6.72033e-12		Helix-turn-helix domains	Homeo domain factors	NK-related factors	DLX	Yin Y et al., Science 2017
UNCX_002	UNCX	7.50103	2.41046e-17	6.6962	1.69577e-12		Helix-turn-helix domains	Homeo domain factors	Paired-related HD factors	UNCX	JASPAR 2016
POU2F2_006	POU2F2	7.46403	2.45373e-17	5.90521	4.16281e-10		Helix-turn-helix domains	Homeo domain factors	POU domain factors	POU2 (Oct-1/2-like factors)	Yin Y et al., Science 2017
IRX5_004	IRX5	7.50622	2.4605e-17	6.22977	4.67809e-11		Helix-turn-helix domains	Homeo domain factors	TALE-type homeo domain factors	IRX (Iroquois)	Jolma A and Taipale J et al., Cell 2013
NR2E3_002	NR2E3	7.51379	2.46159e-17	5.51448	5.23628e-09		Zinc-coordinating DNA-binding domains	Nuclear receptors with C4 zinc fingers	RXR-related receptors (NR2)	Tailless-like receptors (NR2E)	HOCOMOCO v11
EVX2_003	EVX2	7.49599	2.66768e-17	6.24871	4.1217e-11		Helix-turn-helix domains	Homeo domain factors	HOX-related factors	EVX (Even-skipped homolog)	Yin Y et al., Science 2017
HOXA2_008	HOXA2	7.52209	2.74802e-17	6.62076	3.21979e-12		Helix-turn-helix domains	Homeo domain factors	HOX-related factors	HOX2	JASPAR 2016
ISX_008	ISX	7.46501	2.7566e-17	6.60836	3.08796e-12		Helix-turn-helix domains	Homeo domain factors	Paired-related HD factors	ISX	JASPAR 2016
HOXD13_001	HOXD13	7.51987	2.80929e-17	6.28054	3.68107e-11		Helix-turn-helix domains	Homeo domain factors	HOX-related factors	HOX9-13	Berger MF et al., Cell 2008
HOXA11_001	HOXA11	7.45644	2.85882e-17	6.58029	3.96725e-12		Helix-turn-helix domains	Homeo domain factors	HOX-related factors	HOX9-13	Berger MF et al., Cell 2008
HOXC8_002	HOXC8	7.49539	3.03771e-17	6.28403	3.40637e-11		Helix-turn-helix domains	Homeo domain factors	HOX-related factors	HOX8	Yin Y et al., Science 2017
VAX2_001	VAX2	7.43873	3.05584e-17	6.61078	2.99743e-12		Helix-turn-helix domains	Homeo domain factors	NK-related factors	VAX	Berger MF et al., Cell 2008
HOXB13::FOX_001	HOXB13::FOX	7.44759	3.11e-17	5.34705	1.38715e-08		Composite	Hetero-family	HOX::FOX	HOXB13::Fox	Jolma A et al., Nature, 2015
DLX4_008	DLX4	7.46301	3.24959e-17	6.42356	1.21889e-11		Helix-turn-helix domains	Homeo domain factors	NK-related factors	DLX	JASPAR 2016
LHX6_010	LHX6	7.44941	3.45927e-17	6.27008	3.45156e-11		Helix-turn-helix domains	Homeo domain factors	HD-LIM factors	Lhx-6-like factors	Isakova A et al. Nat Methods. 2017
GATA5_003	GATA5	7.44914	3.60602e-17	5.98631	2.49544e-10		Zinc-coordinating DNA-binding domains	Other C4 zinc finger-type factors	GATA-type zinc fingers	Two zinc-finger GATA factors	Yin Y et al., Science 2017
LMX1A_003	LMX1A	7.45516	3.649e-17	6.44855	1.01638e-11		Helix-turn-helix domains	Homeo domain factors	HD-LIM factors	Lmx	Yin Y et al., Science 2017
MEOX1_004	MEOX1	7.39981	3.6582e-17	5.98352	2.33921e-10		Helix-turn-helix domains	Homeo domain factors	HOX-related factors	MEOX	Yin Y et al., Science 2017
CUX2_001	CUX2	7.46823	3.71731e-17	5.65397	2.20657e-09		Helix-turn-helix domains	Homeo domain factors	HD-CUT factors	CUX	HOCOMOCO v11
VSX1_009	VSX1	7.44282	3.72802e-17	6.54679	4.95122e-12		Helix-turn-helix domains	Homeo domain factors	Paired-related HD factors	VSX	Yin Y et al., Science 2017
EN1_007	EN1	7.43355	3.83382e-17	6.30966	2.64289e-11		Helix-turn-helix domains	Homeo domain factors	NK-related factors	EN (Engrailed-like factors)	Isakova A et al. Nat Methods. 2017
TEAD4::DLX3_003	TEAD4::DLX3	7.47202	3.83845e-17	5.27158	2.34904e-08		Composite	Hetero-family	TEF-1::NK	TEAD4::DLX3	Jolma A et al., Nature, 2015
HOXB2_002	HOXB2	7.45913	3.87236e-17	6.38039	1.69142e-11		Helix-turn-helix domains	Homeo domain factors	HOX-related factors	HOX2	Yin Y et al., Science 2017
FOXF2_001	FOXF2	7.47457	3.96298e-17	6.75224	1.17575e-12		Helix-turn-helix domains	Fork head/winged helix factors	Forkhead box (FOX) factors	FOXF	JASPAR 2014
LHX4_001	LHX4	7.45296	3.98665e-17	5.92465	3.7877e-10		Helix-turn-helix domains	Homeo domain factors	HD-LIM factors	Lhx-3-like factors	Berger MF et al., Cell 2008
TBX1_003	TBX1	7.37501	4.2842e-17	5.77758	9.12065e-10		Immunoglobulin fold	T-Box factors	TBX1-related factors	-	Jolma A and Taipale J et al., Cell 2013
ONECUT3_003	ONECUT3	7.43966	4.33653e-17	5.74734	1.20075e-09		Helix-turn-helix domains	Homeo domain factors	HD-CUT factors	ONECUT	Yin Y et al., Science 2017
CUX1_006	CUX1	7.41226	4.58424e-17	6.07524	1.28373e-10		Helix-turn-helix domains	Homeo domain factors	HD-CUT factors	CUX	JASPAR 2016
NFATC2_003	NFATC2	7.3975	4.63826e-17	5.59399	2.96259e-09		Immunoglobulin fold	Rel homology region (RHR) factors	NFAT-related factors	-	Yin Y et al., Science 2017
MEF2B_001	MEF2B	7.44035	4.71915e-17	5.39051	1.14191e-08		alpha-Helices exposed by beta-structures	MADS box factors	Regulators of differentiation	MEF-2	JASPAR 2016
DBP_001	DBP	7.44376	4.77183e-17	6.63188	2.83265e-12		Basic domains	Basic leucine zipper factors (bZIP)	C/EBP-related	PAR factors	HOCOMOCO v11
NKX2-9_001	NKX2-9	7.38091	4.86167e-17	6.26205	3.46028e-11		Helix-turn-helix domains	Homeo domain factors	NK-related factors	NK-2.2	Berger MF et al., Cell 2008
VAX2_004	VAX2	7.43145	4.88167e-17	6.36891	1.81464e-11		Helix-turn-helix domains	Homeo domain factors	NK-related factors	VAX	Yin Y et al., Science 2017
FOXP2_004	FOXP2	7.46673	5.03214e-17	6.38872	1.7399e-11		Helix-turn-helix domains	Fork head/winged helix factors	Forkhead box (FOX) factors	FOXP	Isakova A et al. Nat Methods. 2017
VAX1_003	VAX1	7.4427	5.07353e-17	6.24491	4.42065e-11		Helix-turn-helix domains	Homeo domain factors	NK-related factors	VAX	Yin Y et al., Science 2017
POU6F1_010	POU6F1	7.41597	5.26054e-17	5.57128	3.61389e-09		Helix-turn-helix domains	Homeo domain factors	POU domain factors	POU6 (Brn-5-like factors)	Yin Y et al., Science 2017
FOXJ3::TBX21_002	FOXJ3::TBX21	7.4104	5.33469e-17	5.66017	2.02226e-09		Composite	Hetero-family	FOX::TBrain	FOXJ3::TBX21	Jolma A et al., Nature, 2015
MIXL1_001	MIXL1	7.41871	5.46958e-17	6.60847	3.19906e-12		Helix-turn-helix domains	Homeo domain factors	Paired-related HD factors	MIX	JASPAR 2016
LHX4_006	LHX4	7.39654	5.55619e-17	6.29828	2.77358e-11		Helix-turn-helix domains	Homeo domain factors	HD-LIM factors	Lhx-3-like factors	Yin Y et al., Science 2017
POU2F2_009	POU2F2	7.43459	5.56903e-17	5.76464	1.10051e-09		Helix-turn-helix domains	Homeo domain factors	POU domain factors	POU2 (Oct-1/2-like factors)	Yin Y et al., Science 2017
DLX1_001	DLX1	7.40271	5.68396e-17	6.3994	1.44524e-11		Helix-turn-helix domains	Homeo domain factors	NK-related factors	DLX	Yin Y et al., Science 2017
UNCX_006	UNCX	7.42863	5.71413e-17	6.36945	1.87436e-11		Helix-turn-helix domains	Homeo domain factors	Paired-related HD factors	UNCX	Yin Y et al., Science 2017
SIX3_001	SIX3	7.36997	5.8046e-17	5.17789	3.6326e-08		Helix-turn-helix domains	Homeo domain factors	HD-SINE factors	SIX3-like factors	JASPAR 2018
DLX5_001	DLX5	7.4004	5.80875e-17	6.43301	1.14084e-11		Helix-turn-helix domains	Homeo domain factors	NK-related factors	DLX	Yin Y et al., Science 2017
SOX5_004	SOX5	7.42091	6.06522e-17	6.02673	1.93147e-10		Other all-alpha-helical DNA-binding domains	High-mobility group (HMG) domain factors	SOX-related factors	Group D	HOCOMOCO v11
FOXA2_001	FOXA2	7.4466	6.15102e-17	6.44836	1.11575e-11		Helix-turn-helix domains	Fork head/winged helix factors	Forkhead box (FOX) factors	FOXA	Badis G et al., Science 2009
SOX8_010	SOX8	7.39684	6.25853e-17	6.32848	2.51769e-11		Other all-alpha-helical DNA-binding domains	High-mobility group (HMG) domain factors	SOX-related factors	Group E	Jolma A and Taipale J et al., Cell 2013
FOXG1_003	FOXG1	7.40411	6.27301e-17	6.57946	4.06268e-12		Helix-turn-helix domains	Fork head/winged helix factors	Forkhead box (FOX) factors	FOXG	JASPAR 2016
EVX2_006	EVX2	7.41709	6.31276e-17	6.06802	1.4653e-10		Helix-turn-helix domains	Homeo domain factors	HOX-related factors	EVX (Even-skipped homolog)	JASPAR 2016
HOXB5_006	HOXB5	7.35877	6.37939e-17	6.52902	5.52575e-12		Helix-turn-helix domains	Homeo domain factors	HOX-related factors	HOX5	Yin Y et al., Science 2017
CEBPA_004	CEBPA	7.38773	6.46906e-17	6.29276	3.07336e-11		Basic domains	Basic leucine zipper factors (bZIP)	C/EBP-related	C/EBP	JASPAR 2014
NKX2-5_001	NKX2-5	7.32491	6.68899e-17	5.90457	3.97947e-10		Helix-turn-helix domains	Homeo domain factors	NK-related factors	NK-4	Berger MF et al., Cell 2008
POU6F1_001	POU6F1	7.33232	6.77984e-17	5.13312	4.59862e-08		Helix-turn-helix domains	Homeo domain factors	POU domain factors	POU6 (Brn-5-like factors)	Berger MF et al., Cell 2008
VSX2_006	VSX2	7.37645	6.82034e-17	6.30939	2.63043e-11		Helix-turn-helix domains	Homeo domain factors	Paired-related HD factors	VSX	Yin Y et al., Science 2017
LHX6_009	LHX6	7.3442	6.88331e-17	6.43836	9.8602e-12		Helix-turn-helix domains	Homeo domain factors	HD-LIM factors	Lhx-6-like factors	JASPAR 2016
FOXA1_004	FOXA1	7.38796	6.91123e-17	6.52568	5.75223e-12		Helix-turn-helix domains	Fork head/winged helix factors	Forkhead box (FOX) factors	FOXA	Yin Y et al., Science 2017
NEUROG1_005	NEUROG1	7.32072	7.50974e-17	5.50657	4.93885e-09		Basic domains	Basic helix-loop-helix factors (bHLH)	Tal-related factors	Neurogenin/Atonal-like factors	Yin Y et al., Science 2017
HESX1_003	HESX1	7.38079	7.66113e-17	6.62722	2.8551e-12		Helix-turn-helix domains	Homeo domain factors	Paired-related HD factors	HESX	JASPAR 2016
NKX3-2_007	NKX3-2	7.34531	7.98726e-17	6.08752	1.24192e-10		Helix-turn-helix domains	Homeo domain factors	NK-related factors	NK-3	HOCOMOCO v11
HESX1_002	HESX1	7.38111	8.00096e-17	5.9286	3.6692e-10		Helix-turn-helix domains	Homeo domain factors	Paired-related HD factors	HESX	Yin Y et al., Science 2017
SOX10_013	SOX10	7.36827	8.16703e-17	6.21214	5.64514e-11		Other all-alpha-helical DNA-binding domains	High-mobility group (HMG) domain factors	SOX-related factors	Group E	Jolma A and Taipale J et al., Cell 2013
HOXA7_003	HOXA7	7.35224	8.20574e-17	6.05283	1.57434e-10		Helix-turn-helix domains	Homeo domain factors	HOX-related factors	HOX6-7	Berger MF et al., Cell 2008
NEUROG2_002	NEUROG2	7.30933	8.55417e-17	5.64028	2.17785e-09		Basic domains	Basic helix-loop-helix factors (bHLH)	Tal-related factors	Neurogenin/Atonal-like factors	Yin Y et al., Science 2017
CUX1::HOXA13_001	CUX1::HOXA13	7.36202	8.82674e-17	5.58711	3.19949e-09		Composite	Hetero-family	HD-CUT::HOX	CUX1::HOXA13	Jolma A et al., Nature, 2015
FOXL1_004	FOXL1	7.40934	8.86946e-17	6.16442	8.11573e-11		Helix-turn-helix domains	Fork head/winged helix factors	Forkhead box (FOX) factors	FOXL	Jolma A and Taipale J et al., Cell 2013
SOX14_008	SOX14	7.3524	8.9202e-17	5.35501	1.32973e-08		Other all-alpha-helical DNA-binding domains	High-mobility group (HMG) domain factors	SOX-related factors	Group B	Jolma A and Taipale J et al., Cell 2013
DDIT3_001	DDIT3	7.31271	9.05819e-17	5.60939	2.57506e-09		Basic domains	Basic leucine zipper factors (bZIP)	C/EBP-related	C/EBP	HOCOMOCO v11
HOXA6_004	HOXA6	7.35917	9.2524e-17	6.70149	1.61589e-12		Helix-turn-helix domains	Homeo domain factors	HOX-related factors	HOX6-7	Yin Y et al., Science 2017
PRRX2_001	PRRX2	7.33808	9.26537e-17	6.41738	1.22337e-11		Helix-turn-helix domains	Homeo domain factors	Paired-related HD factors	PRRX	Berger MF et al., Cell 2008
HOXA10_014	HOXA10	7.34751	9.31538e-17	6.49318	7.47771e-12		Helix-turn-helix domains	Homeo domain factors	HOX-related factors	HOX9-13	Jolma A and Taipale J et al., Cell 2013
HSF5_004	HSF5	7.32537	9.49266e-17	5.52975	4.68133e-09		Helix-turn-helix domains	Heat shock factors	HSF factors	-	Yin Y et al., Science 2017
DLX3_006	DLX3	7.34515	9.60633e-17	6.3352	2.271e-11		Helix-turn-helix domains	Homeo domain factors	NK-related factors	DLX	Yin Y et al., Science 2017
MAFK_002	MAFK	7.32329	9.72569e-17	5.47165	6.08307e-09		Basic domains	Basic leucine zipper factors (bZIP)	Maf-related factors	Small Maf factors	JASPAR 2014
BHLHA15_004	BHLHA15	7.28138	9.8444e-17	5.82287	6.62513e-10		Basic domains	Basic helix-loop-helix factors (bHLH)	Tal-related factors	Neurogenin/Atonal-like factors	Yin Y et al., Science 2017
LBX2_007	LBX2	7.32961	9.86897e-17	6.43365	1.09515e-11		Helix-turn-helix domains	Homeo domain factors	NK-related factors	LBX	Yin Y et al., Science 2017
MEF2B_002	MEF2B	7.39428	1.02456e-16	5.45988	7.82497e-09		alpha-Helices exposed by beta-structures	MADS box factors	Regulators of differentiation	MEF-2	HOCOMOCO v11
CEBPB_004	CEBPB	7.3285	1.02777e-16	5.66379	1.98428e-09		Basic domains	Basic leucine zipper factors (bZIP)	C/EBP-related	C/EBP	JASPAR 2014
RAX_002	RAX	7.35069	1.05525e-16	6.55207	5.01017e-12		Helix-turn-helix domains	Homeo domain factors	Paired-related HD factors	RAX	JASPAR 2016
EMX1_003	EMX1	7.34176	1.15397e-16	6.22628	4.91832e-11		Helix-turn-helix domains	Homeo domain factors	NK-related factors	EMX	Yin Y et al., Science 2017
DLX4_001	DLX4	7.32927	1.15944e-16	6.27762	3.40685e-11		Helix-turn-helix domains	Homeo domain factors	NK-related factors	DLX	Yin Y et al., Science 2017
MEOX1_002	MEOX1	7.3035	1.192e-16	6.3252	2.28255e-11		Helix-turn-helix domains	Homeo domain factors	HOX-related factors	MEOX	JASPAR 2016
NFAT5_001	NFAT5	7.34523	1.22027e-16	6.57363	4.44154e-12		Immunoglobulin fold	Rel homology region (RHR) factors	NFAT-related factors	-	JASPAR 2016
VSX1_005	VSX1	7.33916	1.22494e-16	6.14558	8.58414e-11		Helix-turn-helix domains	Homeo domain factors	Paired-related HD factors	VSX	Yin Y et al., Science 2017
MSX2_005	MSX2	7.29637	1.22982e-16	6.03798	1.65955e-10		Helix-turn-helix domains	Homeo domain factors	NK-related factors	MSX	Yin Y et al., Science 2017
FOXK1_002	FOXK1	7.3491	1.23177e-16	6.79061	8.66763e-13		Helix-turn-helix domains	Fork head/winged helix factors	Forkhead box (FOX) factors	FOXK	HOCOMOCO v11
LBX2_001	LBX2	7.30843	1.2492e-16	6.85848	4.92458e-13		Helix-turn-helix domains	Homeo domain factors	NK-related factors	LBX	Berger MF et al., Cell 2008
TLX3_002	TLX3	7.33597	1.26925e-16	5.65161	2.21732e-09		Helix-turn-helix domains	Homeo domain factors	NK-related factors	TLX	Yin Y et al., Science 2017
ZBTB20_002	ZBTB20	7.25808	1.32432e-16	5.78372	8.70884e-10		Zinc-coordinating DNA-binding domains	C2H2 zinc finger factors	More than 3 adjacent zinc finger factors	ZBTB20-like factors	Yin Y et al., Science 2017
DLX5_005	DLX5	7.30247	1.35115e-16	6.2839	3.2036e-11		Helix-turn-helix domains	Homeo domain factors	NK-related factors	DLX	Yin Y et al., Science 2017
SOX30_002	SOX30	7.32056	1.40053e-16	5.92655	3.74136e-10		Other all-alpha-helical DNA-binding domains	High-mobility group (HMG) domain factors	SOX-related factors	Group H	Yin Y et al., Science 2017
FOXE1_001	FOXE1	7.35429	1.42157e-16	6.15459	8.44733e-11		Helix-turn-helix domains	Fork head/winged helix factors	Forkhead box (FOX) factors	FOXE	Yin Y et al., Science 2017
NKX6-2_004	NKX6-2	7.37384	1.44001e-16	5.98061	2.746e-10		Helix-turn-helix domains	Homeo domain factors	NK-related factors	NK-6	Yin Y et al., Science 2017
HOXD4_007	HOXD4	7.28973	1.47292e-16	6.46278	9.24194e-12		Helix-turn-helix domains	Homeo domain factors	HOX-related factors	HOX4	Yin Y et al., Science 2017
DLX5_006	DLX5	7.25984	1.4824e-16	6.11496	9.63737e-11		Helix-turn-helix domains	Homeo domain factors	NK-related factors	DLX	Yin Y et al., Science 2017
VSX1_004	VSX1	7.30234	1.50981e-16	6.48155	8.11144e-12		Helix-turn-helix domains	Homeo domain factors	Paired-related HD factors	VSX	Jolma A and Taipale J et al., Cell 2013
FOXJ3_001	FOXJ3	7.37538	1.5297e-16	5.92609	4.11686e-10		Helix-turn-helix domains	Fork head/winged helix factors	Forkhead box (FOX) factors	FOXJ	HOCOMOCO v11
NKX6-3_002	NKX6-3	7.27395	1.54811e-16	5.90263	4.18327e-10		Helix-turn-helix domains	Homeo domain factors	NK-related factors	NK-6	Yin Y et al., Science 2017
SOX1_004	SOX1	7.32373	1.57141e-16	5.07878	6.95809e-08		Other all-alpha-helical DNA-binding domains	High-mobility group (HMG) domain factors	SOX-related factors	Group B	Jolma A and Taipale J et al., Cell 2013
SRY_007	SRY	7.31396	1.60914e-16	4.73244	4.6127e-07		Other all-alpha-helical DNA-binding domains	High-mobility group (HMG) domain factors	SOX-related factors	Group A	Jolma A and Taipale J et al., Cell 2013
EVX1_002	EVX1	7.29334	1.61113e-16	5.82975	6.70855e-10		Helix-turn-helix domains	Homeo domain factors	HOX-related factors	EVX (Even-skipped homolog)	Yin Y et al., Science 2017
LMX1B_009	LMX1B	7.28629	1.61504e-16	6.41743	1.23906e-11		Helix-turn-helix domains	Homeo domain factors	HD-LIM factors	Lmx	Jolma A and Taipale J et al., Cell 2013
CDX2_005	CDX2	7.32232	1.62891e-16	6.25352	4.54086e-11		Helix-turn-helix domains	Homeo domain factors	HOX-related factors	CDX (Caudal type homeobox)	Berger MF et al., Cell 2008
LHX2_002	LHX2	7.29601	1.65236e-16	5.9247	3.7545e-10		Helix-turn-helix domains	Homeo domain factors	HD-LIM factors	Lhx-2-like factors	HOCOMOCO v11
FOXK1_003	FOXK1	7.30513	1.68294e-16	6.21384	5.37407e-11		Helix-turn-helix domains	Fork head/winged helix factors	Forkhead box (FOX) factors	FOXK	Yin Y et al., Science 2017
HOXA10_002	HOXA10	7.32718	1.70299e-16	6.29058	3.58054e-11		Helix-turn-helix domains	Homeo domain factors	HOX-related factors	HOX9-13	Jolma A et al., Nature, 2015
HOXB13::EOMES_001	HOXB13::EOMES	7.24652	1.91173e-16	5.61387	2.60478e-09		Composite	Hetero-family	HOX::TBrain	HOXB13::EOMES	Jolma A et al., Nature, 2015
HSFY2_005	HSFY2	7.29463	1.93428e-16	6.27947	3.53988e-11		Helix-turn-helix domains	Heat shock factors	HSF factors	-	Jolma A and Taipale J et al., Cell 2013
HOXB13::TBX21_002	HOXB13::TBX21	7.3276	2.04499e-16	6.01002	2.40833e-10		Composite	Hetero-family	HOX::TBrain	HOXB13::TBX21	Jolma A et al., Nature, 2015
CUX1::RFX5_001	CUX1::RFX5	7.29295	2.05199e-16	5.76944	1.09251e-09		Composite	Hetero-family	HD-CUT::RFX	CUX1::RFX5	Jolma A et al., Nature, 2015
NFIL3_001	NFIL3	7.24483	2.06073e-16	6.67231	1.94666e-12		Basic domains	Basic leucine zipper factors (bZIP)	C/EBP-related	PAR factors	JASPAR 2014
PAX4_001	PAX4	7.25723	2.0921e-16	6.30901	2.68845e-11		Helix-turn-helix domains	Paired box factors	Paired plus homeo domain	PAX-4-like	Berger MF et al., Cell 2008
SOX2_001	SOX2	7.2812	2.11441e-16	6.72277	1.43533e-12		Other all-alpha-helical DNA-binding domains	High-mobility group (HMG) domain factors	SOX-related factors	Group B	JASPAR 2014
HOXC10_011	HOXC10	7.29062	2.1556e-16	6.14084	9.47292e-11		Helix-turn-helix domains	Homeo domain factors	HOX-related factors	HOX9-13	Jolma A and Taipale J et al., Cell 2013
FOXI1_004	FOXI1	7.27137	2.16892e-16	6.38121	1.63782e-11		Helix-turn-helix domains	Fork head/winged helix factors	Forkhead box (FOX) factors	FOXI	Yin Y et al., Science 2017
PDX1_004	PDX1	7.23132	2.22184e-16	5.49606	5.40731e-09		Helix-turn-helix domains	Homeo domain factors	HOX-related factors	PDX	HOCOMOCO v11
TLX3_001	TLX3	7.25869	2.34465e-16	5.85841	5.79282e-10		Helix-turn-helix domains	Homeo domain factors	NK-related factors	TLX	Yin Y et al., Science 2017
ELF3_010	ELF3	7.26897	2.45551e-16	6.60734	3.26868e-12		Helix-turn-helix domains	Tryptophan cluster factors	Ets-related factors	EHF-like factors	Yin Y et al., Science 2017
FOXJ3_011	FOXJ3	7.30426	2.4593e-16	5.70643	1.69349e-09		Helix-turn-helix domains	Fork head/winged helix factors	Forkhead box (FOX) factors	FOXJ	Jolma A and Taipale J et al., Cell 2013
SHOX2_002	SHOX2	7.25298	2.55251e-16	6.44068	1.09171e-11		Helix-turn-helix domains	Homeo domain factors	Paired-related HD factors	SHOX	JASPAR 2016
LHX5_003	LHX5	7.23767	2.58343e-16	6.36361	1.81113e-11		Helix-turn-helix domains	Homeo domain factors	HD-LIM factors	Lhx-1-like factors	Yin Y et al., Science 2017
GFI1B_003	GFI1B	7.27238	2.65366e-16	5.70868	1.62004e-09		Zinc-coordinating DNA-binding domains	C2H2 zinc finger factors	More than 3 adjacent zinc finger factors	GFI1 factors	Yin Y et al., Science 2017
HOXC11_011	HOXC11	7.24491	2.70458e-16	6.5633	4.6752e-12		Helix-turn-helix domains	Homeo domain factors	HOX-related factors	HOX9-13	Jolma A and Taipale J et al., Cell 2013
ALX4_002	ALX4	7.25593	2.77459e-16	6.19852	5.93793e-11		Helix-turn-helix domains	Homeo domain factors	Paired-related HD factors	ALX	Yin Y et al., Science 2017
TBX20_001	TBX20	7.18823	2.81545e-16	6.0898	1.18206e-10		Immunoglobulin fold	T-Box factors	TBX1-related factors	-	JASPAR 2016
NEUROG1_004	NEUROG1	7.17552	2.82165e-16	5.52445	4.42706e-09		Basic domains	Basic helix-loop-helix factors (bHLH)	Tal-related factors	Neurogenin/Atonal-like factors	Yin Y et al., Science 2017
EVX1_006	EVX1	7.25162	2.90102e-16	5.83483	6.83185e-10		Helix-turn-helix domains	Homeo domain factors	HOX-related factors	EVX (Even-skipped homolog)	JASPAR 2016
HOXD10_005	HOXD10	7.27521	2.90584e-16	6.15139	9.25072e-11		Helix-turn-helix domains	Homeo domain factors	HOX-related factors	HOX9-13	Yin Y et al., Science 2017
FOXA1_006	FOXA1	7.23872	2.94876e-16	5.95949	2.90846e-10		Helix-turn-helix domains	Fork head/winged helix factors	Forkhead box (FOX) factors	FOXA	Yin Y et al., Science 2017
TEAD4::DLX3_002	TEAD4::DLX3	7.23457	2.96279e-16	4.90996	1.74014e-07		Composite	Hetero-family	TEF-1::NK	TEAD4::DLX3	Jolma A et al., Nature, 2015
HOXB2::PITX1_002	HOXB2::PITX1	7.20887	2.98863e-16	5.75397	1.09392e-09		Composite	Hetero-family	HOX::Paired-HD	HOXB2::PITX1	Jolma A et al., Nature, 2015
CUX2_004	CUX2	7.21547	3.03345e-16	5.86392	5.33091e-10		Helix-turn-helix domains	Homeo domain factors	HD-CUT factors	CUX	JASPAR 2016
SRY_002	SRY	7.2653	3.03764e-16	5.73607	1.35031e-09		Other all-alpha-helical DNA-binding domains	High-mobility group (HMG) domain factors	SOX-related factors	Group A	JASPAR 2014
LEF1_006	LEF1	7.23821	3.09155e-16	6.26596	3.97142e-11		Other all-alpha-helical DNA-binding domains	High-mobility group (HMG) domain factors	TCF-7-related factors	-	Yin Y et al., Science 2017
HOXA2_005	HOXA2	7.17295	3.19823e-16	6.13907	8.12041e-11		Helix-turn-helix domains	Homeo domain factors	HOX-related factors	HOX2	Yin Y et al., Science 2017
ATOH1_004	ATOH1	7.16813	3.21631e-16	5.64278	2.11563e-09		Basic domains	Basic helix-loop-helix factors (bHLH)	Tal-related factors	Neurogenin/Atonal-like factors	Yin Y et al., Science 2017
EMX1_006	EMX1	7.24322	3.23878e-16	6.07792	1.36479e-10		Helix-turn-helix domains	Homeo domain factors	NK-related factors	EMX	Jolma A and Taipale J et al., Cell 2013
LHX9_003	LHX9	7.20218	3.26233e-16	6.5063	6.52336e-12		Helix-turn-helix domains	Homeo domain factors	HD-LIM factors	Lhx-2-like factors	Yin Y et al., Science 2017
HMX1_004	HMX1	7.21779	3.30298e-16	6.13572	9.04609e-11		Helix-turn-helix domains	Homeo domain factors	NK-related factors	NK-5/HMX	Jolma A and Taipale J et al., Cell 2013
LEF1_003	LEF1	7.23548	3.32545e-16	5.90059	4.6346e-10		Other all-alpha-helical DNA-binding domains	High-mobility group (HMG) domain factors	TCF-7-related factors	-	Yin Y et al., Science 2017
HOXA3_001	HOXA3	7.19467	3.37397e-16	6.13561	8.55425e-11		Helix-turn-helix domains	Homeo domain factors	HOX-related factors	HOX3	Jolma A et al., Nature, 2015
DLX3_007	DLX3	7.16855	3.4057e-16	5.96478	2.66056e-10		Helix-turn-helix domains	Homeo domain factors	NK-related factors	DLX	Yin Y et al., Science 2017
EMX2_001	EMX2	7.20148	3.52197e-16	6.03274	1.73689e-10		Helix-turn-helix domains	Homeo domain factors	NK-related factors	EMX	Yin Y et al., Science 2017
HOXB6_003	HOXB6	7.24025	3.56091e-16	6.38245	1.75333e-11		Helix-turn-helix domains	Homeo domain factors	HOX-related factors	HOX6-7	Yin Y et al., Science 2017
HOXA5_004	HOXA5	7.21802	3.57927e-16	6.13184	9.38758e-11		Helix-turn-helix domains	Homeo domain factors	HOX-related factors	HOX5	Yin Y et al., Science 2017
HOXB7_004	HOXB7	7.20349	3.62349e-16	6.14977	8.06383e-11		Helix-turn-helix domains	Homeo domain factors	HOX-related factors	HOX6-7	Yin Y et al., Science 2017
HOXB2::HOXB13_002	HOXB2::HOXB13	7.18072	3.69924e-16	5.66477	1.94604e-09		Composite	Homo-family	HOX::HOX	HOXB2::HOXB13	Jolma A et al., Nature, 2015
OTX2_006	OTX2	7.21999	3.72444e-16	5.71568	1.46629e-09		Helix-turn-helix domains	Homeo domain factors	Paired-related HD factors	OTX	Jolma A and Taipale J et al., Cell 2013
ALX4_004	ALX4	7.15481	3.75748e-16	6.91632	2.91513e-13		Helix-turn-helix domains	Homeo domain factors	Paired-related HD factors	ALX	JASPAR 2016
HOXB5_002	HOXB5	7.20389	3.79361e-16	6.02165	1.93776e-10		Helix-turn-helix domains	Homeo domain factors	HOX-related factors	HOX5	Yin Y et al., Science 2017
EN2_001	EN2	7.20074	3.80263e-16	6.36898	1.78095e-11		Helix-turn-helix domains	Homeo domain factors	NK-related factors	EN (Engrailed-like factors)	Yin Y et al., Science 2017
EVX2_002	EVX2	7.19872	3.9215e-16	5.83773	6.35382e-10		Helix-turn-helix domains	Homeo domain factors	HOX-related factors	EVX (Even-skipped homolog)	Yin Y et al., Science 2017
HOXD3_002	HOXD3	7.18074	4.32393e-16	6.08453	1.24784e-10		Helix-turn-helix domains	Homeo domain factors	HOX-related factors	HOX3	Yin Y et al., Science 2017
TCF7L1_003	TCF7L1	7.19203	4.45998e-16	6.26776	3.89143e-11		Other all-alpha-helical DNA-binding domains	High-mobility group (HMG) domain factors	TCF-7-related factors	-	Yin Y et al., Science 2017
CDX2_003	CDX2	7.17652	4.7779e-16	6.07551	1.36802e-10		Helix-turn-helix domains	Homeo domain factors	HOX-related factors	CDX (Caudal type homeobox)	Yin Y et al., Science 2017
HOXC10_010	HOXC10	7.15344	4.83212e-16	6.15445	7.7936e-11		Helix-turn-helix domains	Homeo domain factors	HOX-related factors	HOX9-13	JASPAR 2016
MEIS1::SOX2_001	MEIS1::SOX2	7.15978	4.87738e-16	5.4665	6.57998e-09		Composite	Hetero-family	TALE::SOX	MEIS1::SOX2	Jolma A et al., Nature, 2015
ESX1_004	ESX1	7.17203	4.98367e-16	6.35479	1.96085e-11		Helix-turn-helix domains	Homeo domain factors	Paired-related HD factors	ESX	Yin Y et al., Science 2017
FOXC1_008	FOXC1	7.20134	5.06847e-16	6.57519	4.41758e-12		Helix-turn-helix domains	Fork head/winged helix factors	Forkhead box (FOX) factors	FOXC	Jolma A and Taipale J et al., Cell 2013
FOXD3_001	FOXD3	7.23252	5.0813e-16	6.18789	7.12255e-11		Helix-turn-helix domains	Fork head/winged helix factors	Forkhead box (FOX) factors	FOXD	HOCOMOCO v11
DLX6_003	DLX6	7.18049	5.09207e-16	6.47187	8.82868e-12		Helix-turn-helix domains	Homeo domain factors	NK-related factors	DLX	Yin Y et al., Science 2017
HOXC4_003	HOXC4	7.20009	5.11255e-16	6.09124	1.2547e-10		Helix-turn-helix domains	Homeo domain factors	HOX-related factors	HOX4	Yin Y et al., Science 2017
CUX1_004	CUX1	7.16885	5.33543e-16	5.94408	3.20228e-10		Helix-turn-helix domains	Homeo domain factors	HD-CUT factors	CUX	Berger MF et al., Cell 2008
TEAD4::TBX21_002	TEAD4::TBX21	7.06915	5.38857e-16	6.38034	1.33453e-11		Composite	Hetero-family	TEF-1::TBrain	TEAD4::TBX21	Jolma A et al., Nature, 2015
FOXK2_001	FOXK2	7.18134	5.39019e-16	6.34744	2.12759e-11		Helix-turn-helix domains	Fork head/winged helix factors	Forkhead box (FOX) factors	FOXK	JASPAR 2018
ALX3_005	ALX3	7.17631	5.39042e-16	6.28218	3.324e-11		Helix-turn-helix domains	Homeo domain factors	Paired-related HD factors	ALX	Yin Y et al., Science 2017
DLX6_001	DLX6	7.16375	5.57278e-16	6.05129	1.6064e-10		Helix-turn-helix domains	Homeo domain factors	NK-related factors	DLX	Yin Y et al., Science 2017
SOX12_003	SOX12	7.17636	5.67582e-16	5.86776	5.64496e-10		Other all-alpha-helical DNA-binding domains	High-mobility group (HMG) domain factors	SOX-related factors	Group C	Yin Y et al., Science 2017
BHLHE22_001	BHLHE22	7.0931	5.74238e-16	5.56674	3.28096e-09		Basic domains	Basic helix-loop-helix factors (bHLH)	Tal-related factors	Neurogenin/Atonal-like factors	Yin Y et al., Science 2017
LHX9_005	LHX9	7.14856	5.82392e-16	6.26249	3.60264e-11		Helix-turn-helix domains	Homeo domain factors	HD-LIM factors	Lhx-2-like factors	Yin Y et al., Science 2017
ONECUT1_001	ONECUT1	7.16392	5.85558e-16	5.3906	1.08511e-08		Helix-turn-helix domains	Homeo domain factors	HD-CUT factors	ONECUT	HOCOMOCO v11
MAFF_002	MAFF	7.1131	6.21674e-16	5.13974	4.40003e-08		Basic domains	Basic leucine zipper factors (bZIP)	Maf-related factors	Small Maf factors	JASPAR 2018
GATA3_007	GATA3	7.19954	6.2702e-16	5.36941	1.31504e-08		Zinc-coordinating DNA-binding domains	Other C4 zinc finger-type factors	GATA-type zinc fingers	Two zinc-finger GATA factors	JASPAR 2014
PRRX2_003	PRRX2	7.15496	6.30268e-16	6.31487	2.66452e-11		Helix-turn-helix domains	Homeo domain factors	Paired-related HD factors	PRRX	JASPAR 2016
VSX1_008	VSX1	7.11273	6.70304e-16	6.16126	7.18129e-11		Helix-turn-helix domains	Homeo domain factors	Paired-related HD factors	VSX	Yin Y et al., Science 2017
FOXO1::HOXB13_001	FOXO1::HOXB13	7.16249	6.94001e-16	5.55075	4.06546e-09		Composite	Hetero-family	FOX::HOX	FOXO1::HOXB13	Jolma A et al., Nature, 2015
FOXA2_006	FOXA2	7.1807	7.06371e-16	5.70375	1.64069e-09		Helix-turn-helix domains	Fork head/winged helix factors	Forkhead box (FOX) factors	FOXA	JASPAR 2014
DPRX_002	DPRX	7.16808	7.20425e-16	5.5055	5.7004e-09		Helix-turn-helix domains	Homeo domain factors	Paired-related HD factors	DPRX	Yin Y et al., Science 2017
LHX6_001	LHX6	7.08163	7.31963e-16	5.9714	2.42143e-10		Helix-turn-helix domains	Homeo domain factors	HD-LIM factors	Lhx-6-like factors	Berger MF et al., Cell 2008
HOMEZ_002	HOMEZ	7.17238	7.34608e-16	6.22102	5.64547e-11		Helix-turn-helix domains	Homeo domain factors	HD-ZF factors	ZHX	Jolma A and Taipale J et al., Cell 2013
GSX1_001	GSX1	7.15725	7.39079e-16	5.93439	3.64713e-10		Helix-turn-helix domains	Homeo domain factors	HOX-related factors	GSX	Yin Y et al., Science 2017
DLX3_002	DLX3	7.13432	7.40963e-16	6.11095	1.08548e-10		Helix-turn-helix domains	Homeo domain factors	NK-related factors	DLX	Yin Y et al., Science 2017
MSX2_004	MSX2	7.12255	7.46492e-16	6.29433	2.99512e-11		Helix-turn-helix domains	Homeo domain factors	NK-related factors	MSX	Yin Y et al., Science 2017
GBX2_003	GBX2	7.12357	7.52648e-16	6.20727	5.47828e-11		Helix-turn-helix domains	Homeo domain factors	HOX-related factors	GBX (Gastrulation brain homeobox)	Yin Y et al., Science 2017
HOXC12_005	HOXC12	7.15617	7.61777e-16	5.96257	3.22169e-10		Helix-turn-helix domains	Homeo domain factors	HOX-related factors	HOX9-13	Yin Y et al., Science 2017
HOXB13_001	HOXB13	7.1653	7.65193e-16	6.17376	7.78248e-11		Helix-turn-helix domains	Homeo domain factors	HOX-related factors	HOX9-13	Berger MF et al., Cell 2008
POU2F1::EOMES_001	POU2F1::EOMES	7.06524	7.78808e-16	6.22159	4.45665e-11		Composite	Hetero-family	POU::TBrain	POU2F1::EOMES	Jolma A et al., Nature, 2015
HOXA1_002	HOXA1	7.13254	7.86344e-16	5.74575	1.15333e-09		Helix-turn-helix domains	Homeo domain factors	HOX-related factors	HOX1	Yin Y et al., Science 2017
BHLHE23_003	BHLHE23	7.07864	7.99875e-16	5.08058	6.01888e-08		Basic domains	Basic helix-loop-helix factors (bHLH)	Tal-related factors	Neurogenin/Atonal-like factors	Yin Y et al., Science 2017
EVX1_003	EVX1	7.14863	8.1601e-16	5.6225	2.61063e-09		Helix-turn-helix domains	Homeo domain factors	HOX-related factors	EVX (Even-skipped homolog)	Yin Y et al., Science 2017
LHX4_003	LHX4	7.10508	8.20516e-16	5.90268	4.02899e-10		Helix-turn-helix domains	Homeo domain factors	HD-LIM factors	Lhx-3-like factors	Yin Y et al., Science 2017
GFI1_003	GFI1	7.13569	8.38759e-16	5.59175	3.29193e-09		Zinc-coordinating DNA-binding domains	C2H2 zinc finger factors	More than 3 adjacent zinc finger factors	GFI1 factors	Yin Y et al., Science 2017
RAX2_001	RAX2	7.11659	8.68525e-16	6.34883	2.06869e-11		Helix-turn-helix domains	Homeo domain factors	Paired-related HD factors	RAX	JASPAR 2016
ISX_010	ISX	7.1099	9.08319e-16	6.3388	2.23599e-11		Helix-turn-helix domains	Homeo domain factors	Paired-related HD factors	ISX	Jolma A and Taipale J et al., Cell 2013
FOXJ3_004	FOXJ3	7.1445	9.18909e-16	6.45304	1.06288e-11		Helix-turn-helix domains	Fork head/winged helix factors	Forkhead box (FOX) factors	FOXJ	JASPAR 2016
FOXA1_011	FOXA1	7.14273	9.60729e-16	5.72763	1.38177e-09		Helix-turn-helix domains	Fork head/winged helix factors	Forkhead box (FOX) factors	FOXA	JASPAR 2014
DRGX_002	DRGX	7.10704	9.65848e-16	6.21038	5.40403e-11		Helix-turn-helix domains	Homeo domain factors	Paired-related HD factors	DRGX	Yin Y et al., Science 2017
FOXI1_002	FOXI1	7.12974	9.90975e-16	6.00067	2.36896e-10		Helix-turn-helix domains	Fork head/winged helix factors	Forkhead box (FOX) factors	FOXI	Yin Y et al., Science 2017
NKX3-2_001	NKX3-2	7.10795	9.91774e-16	6.05523	1.70324e-10		Helix-turn-helix domains	Homeo domain factors	NK-related factors	NK-3	Berger MF et al., Cell 2008
BBX_002	BBX	7.0538	9.9512e-16	5.55429	3.5879e-09		Other all-alpha-helical DNA-binding domains	High-mobility group (HMG) domain factors	SOX-related factors	Further Sox-related factors	Yin Y et al., Science 2017
DMRTC2_002	DMRTC2	7.06267	9.97749e-16	5.82401	6.7788e-10		Zinc-coordinating DNA-binding domains	DM-type intertwined zinc finger factors	DMRT	-	Yin Y et al., Science 2017
STAT6_001	STAT6	7.09955	9.9991e-16	5.72231	1.38178e-09		Immunoglobulin fold	STAT domain factors	STAT factors	-	JASPAR 2014
FOXO1_003	FOXO1	7.10461	1.04279e-15	6.21064	5.54559e-11		Helix-turn-helix domains	Fork head/winged helix factors	Forkhead box (FOX) factors	FOXO	Jolma A and Taipale J et al., Cell 2013
MEIS1::DRGX_001	MEIS1::DRGX	7.05479	1.05286e-15	5.62525	2.36928e-09		Composite	Hetero-family	TALE::Paired-HD	MEIS1::DRGX	Jolma A et al., Nature, 2015
HOXD10_009	HOXD10	7.11414	1.10032e-15	6.10957	1.20358e-10		Helix-turn-helix domains	Homeo domain factors	HOX-related factors	HOX9-13	Yin Y et al., Science 2017
TEAD4::SOX15_002	TEAD4::SOX15	7.09773	1.10038e-15	5.30986	1.78551e-08		Composite	Hetero-family	TEF-1::SOX	TEAD4::SOX15	Jolma A et al., Nature, 2015
NKX6-3_003	NKX6-3	7.04916	1.10296e-15	5.66203	1.92565e-09		Helix-turn-helix domains	Homeo domain factors	NK-related factors	NK-6	Yin Y et al., Science 2017
EVX2_004	EVX2	7.0158	1.11319e-15	5.757	9.8872e-10		Helix-turn-helix domains	Homeo domain factors	HOX-related factors	EVX (Even-skipped homolog)	Yin Y et al., Science 2017
NFIL3_002	NFIL3	7.08619	1.15024e-15	6.1897	6.28717e-11		Basic domains	Basic leucine zipper factors (bZIP)	C/EBP-related	PAR	HOCOMOCO v11
VENTX_002	VENTX	7.07572	1.1672e-15	5.94046	3.35778e-10		Helix-turn-helix domains	Homeo domain factors	NK-related factors	VENTX	Jolma A and Taipale J et al., Cell 2013
TEAD4::HOXB13_002	TEAD4::HOXB13	7.06766	1.20543e-15	5.60982	2.81888e-09		Composite	Hetero-family	TEF-1::HOX	TEAD4::HOXB13	Jolma A et al., Nature, 2015
ISX_006	ISX	7.04856	1.21106e-15	6.35901	1.8222e-11		Helix-turn-helix domains	Homeo domain factors	Paired-related HD factors	ISX	Yin Y et al., Science 2017
GSX2_002	GSX2	7.03956	1.25455e-15	6.42321	1.18634e-11		Helix-turn-helix domains	Homeo domain factors	HOX-related factors	GSX	Yin Y et al., Science 2017
TCF7_003	TCF7	7.04963	1.25722e-15	6.01585	1.95004e-10		Other all-alpha-helical DNA-binding domains	High-mobility group (HMG) domain factors	TCF-7-related factors	-	JASPAR 2016
HOXD12::TBX21_003	HOXD12::TBX21	7.01355	1.26887e-15	6.10112	1.05161e-10		Composite	Hetero-family	HOX::TBrain	HOXD12::TBX21	Jolma A et al., Nature, 2015
ISX_002	ISX	7.04792	1.31627e-15	6.27885	3.23317e-11		Helix-turn-helix domains	Homeo domain factors	Paired-related HD factors	ISX	Yin Y et al., Science 2017
HOXD12_007	HOXD12	7.09768	1.33577e-15	6.03553	1.96977e-10		Helix-turn-helix domains	Homeo domain factors	HOX-related factors	HOX9-13	Jolma A and Taipale J et al., Cell 2013
HOXA6_003	HOXA6	7.06754	1.34988e-15	6.45404	9.65093e-12		Helix-turn-helix domains	Homeo domain factors	HOX-related factors	HOX6-7	Yin Y et al., Science 2017
SOX21_004	SOX21	7.08618	1.35805e-15	4.9782	1.22592e-07		Other all-alpha-helical DNA-binding domains	High-mobility group (HMG) domain factors	SOX-related factors	Group B	Jolma A and Taipale J et al., Cell 2013
HOXA13_009	HOXA13	7.06603	1.41839e-15	6.1937	6.38514e-11		Helix-turn-helix domains	Homeo domain factors	HOX-related factors	HOX9-13	HOCOMOCO v11
HMX2_004	HMX2	7.04462	1.5576e-15	5.73687	1.27619e-09		Helix-turn-helix domains	Homeo domain factors	NK-related factors	NK-5/HMX	Yin Y et al., Science 2017
HOXD12_005	HOXD12	7.07782	1.56178e-15	5.90851	4.49599e-10		Helix-turn-helix domains	Homeo domain factors	HOX-related factors	HOX9-13	Jolma A and Taipale J et al., Cell 2013
TEAD4::DRGX_002	TEAD4::DRGX	7.04104	1.58902e-15	5.44585	7.60728e-09		Composite	Hetero-family	TEF-1::Paired-HD	TEAD4::DRGX	Jolma A et al., Nature, 2015
HOXA2_002	HOXA2	7.06179	1.7661e-15	5.81198	7.97421e-10		Helix-turn-helix domains	Homeo domain factors	HOX-related factors	HOX2	Yin Y et al., Science 2017
ONECUT1_005	ONECUT1	7.03321	1.78521e-15	5.22845	2.82743e-08		Helix-turn-helix domains	Homeo domain factors	HD-CUT factors	ONECUT	Yin Y et al., Science 2017
IRX2_002	IRX2	7.02118	1.78925e-15	5.79675	8.00587e-10		Helix-turn-helix domains	Homeo domain factors	TALE-type homeo domain factors	IRX (Iroquois)	Jolma A and Taipale J et al., Cell 2013
GATA6_003	GATA6	7.01397	1.85848e-15	5.79059	8.72571e-10		Zinc-coordinating DNA-binding domains	Other C4 zinc finger-type factors	GATA-type zinc fingers	Two zinc-finger GATA factors	Yin Y et al., Science 2017
FOXB1_006	FOXB1	7.03641	1.87269e-15	6.15216	8.32274e-11		Helix-turn-helix domains	Fork head/winged helix factors	Forkhead box (FOX) factors	FOXB	Jolma A and Taipale J et al., Cell 2013
HOXB5_004	HOXB5	6.99089	1.883e-15	6.21566	4.97416e-11		Helix-turn-helix domains	Homeo domain factors	HOX-related factors	HOX5	Yin Y et al., Science 2017
LHX4_007	LHX4	6.9709	1.88351e-15	6.09051	1.1265e-10		Helix-turn-helix domains	Homeo domain factors	HD-LIM factors	Lhx-3-like factors	Yin Y et al., Science 2017
HOXB13::ONECUT2_002	HOXB13::ONECUT2	7.01947	1.89129e-15	6.54455	5.0967e-12		Composite	Hetero-family	HOX::HD-CUT	HOXB13::ONECUT2	Jolma A et al., Nature, 2015
FOXC1_004	FOXC1	7.09464	1.90496e-15	5.77026	1.13668e-09		Helix-turn-helix domains	Fork head/winged helix factors	Forkhead box (FOX) factors	FOXC	Jolma A and Taipale J et al., Cell 2013
AIRE_001	AIRE	7.04571	1.97805e-15	5.53126	4.70089e-09		alpha-Helices exposed by beta-structures	SAND domain factors	AIRE	-	HOCOMOCO v11
HOXB7_006	HOXB7	7.0242	1.99449e-15	6.12056	1.00262e-10		Helix-turn-helix domains	Homeo domain factors	HOX-related factors	HOX6-7	Yin Y et al., Science 2017
FOXA1_003	FOXA1	7.02103	2.04599e-15	5.6811	1.76116e-09		Helix-turn-helix domains	Fork head/winged helix factors	Forkhead box (FOX) factors	FOXA	Yin Y et al., Science 2017
HOXB7_002	HOXB7	7.01636	2.13627e-15	5.94087	3.3264e-10		Helix-turn-helix domains	Homeo domain factors	HOX-related factors	HOX6-7	Yin Y et al., Science 2017
HOXA1_004	HOXA1	6.95359	2.17998e-15	6.06063	1.37459e-10		Helix-turn-helix domains	Homeo domain factors	HOX-related factors	HOX1	Yin Y et al., Science 2017
HOXC11_001	HOXC11	6.9811	2.20659e-15	6.10646	1.08893e-10		Helix-turn-helix domains	Homeo domain factors	HOX-related factors	HOX9-13	Berger MF et al., Cell 2008
ISX_005	ISX	6.98777	2.28754e-15	6.07331	1.34155e-10		Helix-turn-helix domains	Homeo domain factors	Paired-related HD factors	ISX	Yin Y et al., Science 2017
TCF7_005	TCF7	6.99817	2.29375e-15	5.97861	2.67493e-10		Other all-alpha-helical DNA-binding domains	High-mobility group (HMG) domain factors	TCF-7-related factors	-	HOCOMOCO v11
HOXD11_004	HOXD11	7.00042	2.31268e-15	5.91655	4.00686e-10		Helix-turn-helix domains	Homeo domain factors	HOX-related factors	HOX9-13	JASPAR 2016
FOXA1_002	FOXA1	7.05166	2.35766e-15	6.01923	2.13055e-10		Helix-turn-helix domains	Fork head/winged helix factors	Forkhead box (FOX) factors	FOXA	HOCOMOCO v11
FOXK1_004	FOXK1	7.02555	2.38317e-15	6.28903	3.33988e-11		Helix-turn-helix domains	Fork head/winged helix factors	Forkhead box (FOX) factors	FOXK	Yin Y et al., Science 2017
TFAP4_008	TFAP4	6.94117	2.44476e-15	5.48363	5.48756e-09		Basic domains	Basic helix-loop-helix factors (bHLH)	bHLH-ZIP factors	AP-4	Yin Y et al., Science 2017
EMX2_003	EMX2	6.98599	2.44675e-15	5.84765	6.09672e-10		Helix-turn-helix domains	Homeo domain factors	NK-related factors	EMX	Berger MF et al., Cell 2008
MNX1_003	MNX1	6.99327	2.45178e-15	5.8747	5.05576e-10		Helix-turn-helix domains	Homeo domain factors	HOX-related factors	MNX	Yin Y et al., Science 2017
POU5F1_007	POU5F1	6.9707	2.49781e-15	6.24562	4.07167e-11		Helix-turn-helix domains	Homeo domain factors	POU domain factors	POU5 (Oct-3/4-like factors)	Yin Y et al., Science 2017
LMX1A_004	LMX1A	6.97721	2.54233e-15	5.85842	5.77241e-10		Helix-turn-helix domains	Homeo domain factors	HD-LIM factors	Lmx	Yin Y et al., Science 2017
HOXA2_007	HOXA2	6.94844	2.54641e-15	6.07531	1.25677e-10		Helix-turn-helix domains	Homeo domain factors	HOX-related factors	HOX2	Yin Y et al., Science 2017
EN2_002	EN2	6.98972	2.56183e-15	6.23079	4.65423e-11		Helix-turn-helix domains	Homeo domain factors	NK-related factors	EN (Engrailed-like factors)	Yin Y et al., Science 2017
FOXC2_007	FOXC2	7.04031	2.62567e-15	5.72275	1.48679e-09		Helix-turn-helix domains	Fork head/winged helix factors	Forkhead box (FOX) factors	FOXC	Jolma A and Taipale J et al., Cell 2013
OTX1_001	OTX1	6.99991	2.64734e-15	5.68338	1.72175e-09		Helix-turn-helix domains	Homeo domain factors	Paired-related HD factors	OTX	Berger MF et al., Cell 2008
NFATC4_003	NFATC4	6.92444	2.69486e-15	5.47769	5.68319e-09		Immunoglobulin fold	Rel homology region (RHR) factors	NFAT-related factors	-	Yin Y et al., Science 2017
PITX1::HOXA3_001	PITX1::HOXA3	7.02081	2.80357e-15	5.19531	3.56926e-08		Composite	Hetero-family	Paired-HD::HOX	PITX1::HOXA3	Jolma A et al., Nature, 2015
HOXA4_003	HOXA4	6.94503	2.92585e-15	5.61039	2.55485e-09		Helix-turn-helix domains	Homeo domain factors	HOX-related factors	HOX4	Yin Y et al., Science 2017
FOXJ2_001	FOXJ2	7.02231	3.02807e-15	5.95608	3.25326e-10		Helix-turn-helix domains	Fork head/winged helix factors	Forkhead box (FOX) factors	FOXJ	HOCOMOCO v11
ELF3_009	ELF3	6.97924	3.14294e-15	6.37175	1.7995e-11		Helix-turn-helix domains	Tryptophan cluster factors	Ets-related factors	EHF-like factors	Yin Y et al., Science 2017
TCF7L1_005	TCF7L1	6.96474	3.17286e-15	5.88825	4.85444e-10		Other all-alpha-helical DNA-binding domains	High-mobility group (HMG) domain factors	TCF-7-related factors	-	Yin Y et al., Science 2017
HOXD1_002	HOXD1	6.96224	3.27183e-15	5.83621	6.37684e-10		Helix-turn-helix domains	Homeo domain factors	HOX-related factors	HOX1	Yin Y et al., Science 2017
ZNF35_001	ZNF35	7.01665	3.32886e-15	5.74857	1.27016e-09		Zinc-coordinating DNA-binding domains	C2H2 zinc finger factors	More than 3 adjacent zinc finger factors	unclassified	Badis G et al., Science 2009
FOXJ3_006	FOXJ3	7.02154	3.33852e-15	5.4481	7.99827e-09		Helix-turn-helix domains	Fork head/winged helix factors	Forkhead box (FOX) factors	FOXJ	Jolma A and Taipale J et al., Cell 2013
RAX_004	RAX	6.97878	3.42955e-15	5.8785	5.14483e-10		Helix-turn-helix domains	Homeo domain factors	Paired-related HD factors	RAX	Yin Y et al., Science 2017
BHLHE22_003	BHLHE22	6.89011	3.48629e-15	5.10155	5.20022e-08		Basic domains	Basic helix-loop-helix factors (bHLH)	Tal-related factors	Neurogenin/Atonal-like factors	JASPAR 2016
LHX2_003	LHX2	6.93685	3.5629e-15	6.1296	9.05972e-11		Helix-turn-helix domains	Homeo domain factors	HD-LIM factors	Lhx-2-like factors	JASPAR 2016
LBX2_003	LBX2	6.89814	3.58862e-15	5.85024	5.53176e-10		Helix-turn-helix domains	Homeo domain factors	NK-related factors	LBX	Yin Y et al., Science 2017
HOXA11_006	HOXA11	6.92999	3.6545e-15	6.40067	1.41283e-11		Helix-turn-helix domains	Homeo domain factors	HOX-related factors	HOX9-13	JASPAR 2016
HOXC10_001	HOXC10	6.9099	3.68885e-15	6.03757	1.68654e-10		Helix-turn-helix domains	Homeo domain factors	HOX-related factors	HOX9-13	Berger MF et al., Cell 2008
HOXB2::HOXB13_003	HOXB2::HOXB13	6.94993	3.80137e-15	5.22219	2.92592e-08		Composite	Homo-family	HOX::HOX	HOXB2::HOXB13	Jolma A et al., Nature, 2015
PAX4_010	PAX4	6.95323	3.95315e-15	6.15505	8.10706e-11		Helix-turn-helix domains	Paired box factors	Paired plus homeo domain	PAX-4-like	Yin Y et al., Science 2017
IRX5_002	IRX5	6.91508	4.06441e-15	4.81629	2.74811e-07		Helix-turn-helix domains	Homeo domain factors	TALE-type homeo domain factors	IRX (Iroquois)	Yin Y et al., Science 2017
HOXB2::PITX1_003	HOXB2::PITX1	6.96108	4.0878e-15	5.12938	5.07481e-08		Composite	Hetero-family	HOX::Paired-HD	HOXB2::PITX1	Jolma A et al., Nature, 2015
VSX1_010	VSX1	6.9059	4.11212e-15	5.84024	5.93083e-10		Helix-turn-helix domains	Homeo domain factors	Paired-related HD factors	VSX	Yin Y et al., Science 2017
ALX4_003	ALX4	6.91098	4.13085e-15	5.85203	5.75836e-10		Helix-turn-helix domains	Homeo domain factors	Paired-related HD factors	ALX	Yin Y et al., Science 2017
HOXA10_013	HOXA10	6.96968	4.27663e-15	5.95598	3.35682e-10		Helix-turn-helix domains	Homeo domain factors	HOX-related factors	HOX9-13	JASPAR 2016
SRY_004	SRY	6.95315	4.35688e-15	5.64332	2.3556e-09		Other all-alpha-helical DNA-binding domains	High-mobility group (HMG) domain factors	SOX-related factors	Group A	HOCOMOCO v11
HOXA7_005	HOXA7	6.94775	4.58279e-15	5.86715	5.54995e-10		Helix-turn-helix domains	Homeo domain factors	HOX-related factors	HOX6-7	Yin Y et al., Science 2017
NOBOX_002	NOBOX	6.91494	4.70268e-15	6.09567	1.17042e-10		Helix-turn-helix domains	Homeo domain factors	Paired-related HD factors	NOBOX	JASPAR 2014
FOXE1_002	FOXE1	6.95908	4.721e-15	5.70531	1.63039e-09		Helix-turn-helix domains	Fork head/winged helix factors	Forkhead box (FOX) factors	FOXE	Yin Y et al., Science 2017
FOXA2_005	FOXA2	6.93264	4.73755e-15	6.31586	2.74298e-11		Helix-turn-helix domains	Fork head/winged helix factors	Forkhead box (FOX) factors	FOXA	JASPAR 2014
HOXC13_006	HOXC13	6.97342	5.05435e-15	5.91638	4.46439e-10		Helix-turn-helix domains	Homeo domain factors	HOX-related factors	HOX9-13	Jolma A and Taipale J et al., Cell 2013
LHX8_008	LHX8	6.92094	5.10345e-15	5.28207	2.0632e-08		Helix-turn-helix domains	Homeo domain factors	HD-LIM factors	Lhx-6-like factors	Jolma A and Taipale J et al., Cell 2013
FOXM1_001	FOXM1	6.97919	5.13375e-15	6.14461	9.571e-11		Helix-turn-helix domains	Fork head/winged helix factors	Forkhead box (FOX) factors	FOXM	HOCOMOCO v11
ZNF384_003	ZNF384	6.9084	5.13457e-15	6.22432	4.97776e-11		Zinc-coordinating DNA-binding domains	C2H2 zinc finger factors	More than 3 adjacent zinc finger factors	ZNF362-like factors	Yin Y et al., Science 2017
HOXB8_003	HOXB8	6.95562	5.22566e-15	5.79516	9.14698e-10		Helix-turn-helix domains	Homeo domain factors	HOX-related factors	HOX8	Yin Y et al., Science 2017
HOXD11_005	HOXD11	6.92377	5.34652e-15	6.02602	2.02046e-10		Helix-turn-helix domains	Homeo domain factors	HOX-related factors	HOX9-13	Jolma A and Taipale J et al., Cell 2013
FOXJ3_009	FOXJ3	6.97097	5.35835e-15	5.57435	3.75857e-09		Helix-turn-helix domains	Fork head/winged helix factors	Forkhead box (FOX) factors	FOXJ	Jolma A and Taipale J et al., Cell 2013
FOXC1_007	FOXC1	6.95376	5.36539e-15	5.73685	1.34343e-09		Helix-turn-helix domains	Fork head/winged helix factors	Forkhead box (FOX) factors	FOXC	Jolma A and Taipale J et al., Cell 2013
LHX6_007	LHX6	6.88463	5.36651e-15	5.94658	2.96675e-10		Helix-turn-helix domains	Homeo domain factors	HD-LIM factors	Lhx-6-like factors	Yin Y et al., Science 2017
HOXB8_002	HOXB8	6.91581	5.51094e-15	5.77362	9.98282e-10		Helix-turn-helix domains	Homeo domain factors	HOX-related factors	HOX8	Yin Y et al., Science 2017
BARHL2_005	BARHL2	6.92628	5.58126e-15	6.07521	1.41032e-10		Helix-turn-helix domains	Homeo domain factors	NK-related factors	BARHL	Yin Y et al., Science 2017
TCF7L1_001	TCF7L1	6.87827	5.67826e-15	6.00648	2.08401e-10		Other all-alpha-helical DNA-binding domains	High-mobility group (HMG) domain factors	TCF-7-related factors	-	JASPAR 2018
HSFY1_004	HSFY1	6.91446	5.85289e-15	6.21158	5.61507e-11		Helix-turn-helix domains	Heat shock factors	HSF factors	-	Yin Y et al., Science 2017
HOXA6_001	HOXA6	6.91527	6.06115e-15	6.035	1.83266e-10		Helix-turn-helix domains	Homeo domain factors	HOX-related factors	HOX6-7	Jolma A et al., Nature, 2015
GBX2_002	GBX2	6.88511	6.13054e-15	6.02302	1.87894e-10		Helix-turn-helix domains	Homeo domain factors	HOX-related factors	GBX (Gastrulation brain homeobox)	Yin Y et al., Science 2017
HOXB13_005	HOXB13	6.90617	6.20552e-15	6.06713	1.52936e-10		Helix-turn-helix domains	Homeo domain factors	HOX-related factors	HOX9-13	HOCOMOCO v11
NKX2-2_001	NKX2-2	6.83565	6.31294e-15	5.5943	2.80138e-09		Helix-turn-helix domains	Homeo domain factors	NK-related factors	NK-2.2	Berger MF et al., Cell 2008
DLX6_002	DLX6	6.89481	6.35277e-15	5.91506	4.00063e-10		Helix-turn-helix domains	Homeo domain factors	NK-related factors	DLX	Yin Y et al., Science 2017
MSX1_003	MSX1	6.89594	6.47419e-15	5.76731	1.03311e-09		Helix-turn-helix domains	Homeo domain factors	NK-related factors	MSX	Yin Y et al., Science 2017
MNX1_004	MNX1	6.88938	6.5348e-15	5.87384	5.14132e-10		Helix-turn-helix domains	Homeo domain factors	HOX-related factors	MNX	Yin Y et al., Science 2017
MEIS3_001	MEIS3	6.84467	6.87942e-15	5.3713	1.10737e-08		Helix-turn-helix domains	Homeo domain factors	TALE-type homeo domain factors	MEIS	Berger MF et al., Cell 2008
ALX4_001	ALX4	6.90598	6.91048e-15	5.95944	3.03173e-10		Helix-turn-helix domains	Homeo domain factors	Paired-related HD factors	ALX	Yin Y et al., Science 2017
NEUROG1_002	NEUROG1	6.8084	6.95402e-15	5.24217	2.3969e-08		Basic domains	Basic helix-loop-helix factors (bHLH)	Tal-related factors	Neurogenin/Atonal-like factors	Yin Y et al., Science 2017
MSX2_003	MSX2	6.87687	7.04058e-15	6.0415	1.695e-10		Helix-turn-helix domains	Homeo domain factors	NK-related factors	MSX	Yin Y et al., Science 2017
FOXA3_001	FOXA3	6.90234	7.27928e-15	5.59335	3.1863e-09		Helix-turn-helix domains	Fork head/winged helix factors	Forkhead box (FOX) factors	FOXA	HOCOMOCO v11
FOXD1_001	FOXD1	6.86453	7.28625e-15	5.94136	3.17909e-10		Helix-turn-helix domains	Fork head/winged helix factors	Forkhead box (FOX) factors	FOXD	JASPAR 2014
ZNF45_001	ZNF45	6.82848	7.40783e-15	5.26758	2.06216e-08		Zinc-coordinating DNA-binding domains	C2H2 zinc finger factors	More than 3 adjacent zinc finger factors	ZNF222-like factors	Najafabadi, Nat Biotechnol 2015
LHX9_008	LHX9	6.90091	7.56422e-15	5.76925	1.0477e-09		Helix-turn-helix domains	Homeo domain factors	HD-LIM factors	Lhx-2-like factors	JASPAR 2016
NEUROG1_003	NEUROG1	6.7983	7.8065e-15	5.00623	9.20647e-08		Basic domains	Basic helix-loop-helix factors (bHLH)	Tal-related factors	Neurogenin/Atonal-like factors	Yin Y et al., Science 2017
ESX1_006	ESX1	6.86752	8.0631e-15	5.96556	2.80335e-10		Helix-turn-helix domains	Homeo domain factors	Paired-related HD factors	ESX	JASPAR 2016
HSFY2_002	HSFY2	6.87364	8.12322e-15	6.27238	3.62632e-11		Helix-turn-helix domains	Heat shock factors	HSF factors	-	Yin Y et al., Science 2017
HOXA1_003	HOXA1	6.86866	8.15761e-15	5.43259	8.04349e-09		Helix-turn-helix domains	Homeo domain factors	HOX-related factors	HOX1	Yin Y et al., Science 2017
BHLHE23_001	BHLHE23	6.80186	8.62712e-15	5.05697	6.94247e-08		Basic domains	Basic helix-loop-helix factors (bHLH)	Tal-related factors	Neurogenin/Atonal-like factors	Yin Y et al., Science 2017
GSX2_001	GSX2	6.88432	8.68959e-15	5.97136	2.84561e-10		Helix-turn-helix domains	Homeo domain factors	HOX-related factors	GSX	Yin Y et al., Science 2017
TEAD4::HOXB13_001	TEAD4::HOXB13	6.8644	8.77607e-15	5.38047	1.15656e-08		Composite	Hetero-family	TEF-1::HOX	TEAD4::HOXB13	Jolma A et al., Nature, 2015
HOXC10_012	HOXC10	6.88337	8.83707e-15	5.84833	6.72733e-10		Helix-turn-helix domains	Homeo domain factors	HOX-related factors	HOX9-13	Jolma A and Taipale J et al., Cell 2013
FOXJ2_005	FOXJ2	6.91528	8.87543e-15	5.52026	5.30033e-09		Helix-turn-helix domains	Fork head/winged helix factors	Forkhead box (FOX) factors	FOXJ	Jolma A and Taipale J et al., Cell 2013
TGIF2_001	TGIF2	6.80414	9.43713e-15	5.45135	6.72181e-09		Helix-turn-helix domains	Homeo domain factors	TALE-type homeo domain factors	PKNOX	Berger MF et al., Cell 2008
HOXC9_006	HOXC9	6.85951	9.49263e-15	5.70061	1.65366e-09		Helix-turn-helix domains	Homeo domain factors	HOX-related factors	HOX9-13	HOCOMOCO v11
TBR1_002	TBR1	6.82583	9.54249e-15	5.39527	1.05911e-08		Immunoglobulin fold	T-Box factors	TBrain-related factors	-	Jolma A and Taipale J et al., Cell 2013
FOXA3_004	FOXA3	6.82625	9.59396e-15	6.19066	5.82499e-11		Helix-turn-helix domains	Fork head/winged helix factors	Forkhead box (FOX) factors	FOXA	Yin Y et al., Science 2017
HOXD4_006	HOXD4	6.84576	9.72005e-15	5.65832	1.99566e-09		Helix-turn-helix domains	Homeo domain factors	HOX-related factors	HOX4	Yin Y et al., Science 2017
BARX1_003	BARX1	6.87544	9.90771e-15	5.71107	1.5736e-09		Helix-turn-helix domains	Homeo domain factors	NK-related factors	BARX	JASPAR 2016
DMRTB1_001	DMRTB1	6.80479	1.00218e-14	5.26487	2.14859e-08		Zinc-coordinating DNA-binding domains	DM-type intertwined zinc finger factors	DMRT	-	HOCOMOCO v11
NFATC1_004	NFATC1	6.79736	1.00686e-14	5.32324	1.50676e-08		Immunoglobulin fold	Rel homology region (RHR) factors	NFAT-related factors	-	Yin Y et al., Science 2017
Msx3_002	-	6.82917	1.07316e-14	5.95236	3.06229e-10		Helix-turn-helix domains	Homeo domain factors	NK-related factors	MSX	JASPAR 2016
NEUROG2_004	NEUROG2	6.7779	1.12368e-14	4.88915	1.81854e-07		Basic domains	Basic helix-loop-helix factors (bHLH)	Tal-related factors	Neurogenin/Atonal-like factors	Yin Y et al., Science 2017
TEAD4::FOXI1_004	TEAD4::FOXI1	6.7676	1.12845e-14	6.03001	1.63265e-10		Composite	Hetero-family	TEF-1::FOX	TEAD4::FOXI1	Jolma A et al., Nature, 2015
HMX1_003	HMX1	6.79376	1.15458e-14	5.97323	2.54798e-10		Helix-turn-helix domains	Homeo domain factors	NK-related factors	NK-5/HMX	JASPAR 2016
CEBPE_001	CEBPE	6.8686	1.19505e-14	5.86146	6.09788e-10		Basic domains	Basic leucine zipper factors (bZIP)	C/EBP-related	C/EBP	HOCOMOCO v11
HOXB2_001	HOXB2	6.84153	1.20225e-14	5.65156	2.21923e-09		Helix-turn-helix domains	Homeo domain factors	HOX-related factors	HOX2	Yin Y et al., Science 2017
TEAD4::PITX1_005	TEAD4::PITX1	6.82432	1.24207e-14	5.12084	5.30377e-08		Composite	Hetero-family	TEF-1::Paired-HD	TEAD4::PITX1	Jolma A et al., Nature, 2015
SOX30_003	SOX30	6.81517	1.24455e-14	5.50766	5.37532e-09		Other all-alpha-helical DNA-binding domains	High-mobility group (HMG) domain factors	SOX-related factors	Group H	Yin Y et al., Science 2017
TEAD4::PITX1_004	TEAD4::PITX1	6.77421	1.30379e-14	4.85063	2.24476e-07		Composite	Hetero-family	TEF-1::Paired-HD	TEAD4::PITX1	Jolma A et al., Nature, 2015
HSFY1_002	HSFY1	6.82168	1.30913e-14	6.20568	5.80716e-11		Helix-turn-helix domains	Heat shock factors	HSF factors	-	Yin Y et al., Science 2017
HOXA1_005	HOXA1	6.81087	1.32553e-14	5.71539	1.39144e-09		Helix-turn-helix domains	Homeo domain factors	HOX-related factors	HOX1	Jolma A and Taipale J et al., Cell 2013
ISL2_003	ISL2	6.841	1.36047e-14	5.86301	5.96306e-10		Helix-turn-helix domains	Homeo domain factors	HD-LIM factors	ISL	Yin Y et al., Science 2017
TCF7_001	TCF7	6.80369	1.37906e-14	5.40072	1.00349e-08		Other all-alpha-helical DNA-binding domains	High-mobility group (HMG) domain factors	TCF-7-related factors	-	Badis G et al., Science 2009
HOXD11_001	HOXD11	6.78868	1.40767e-14	5.37583	1.18281e-08		Helix-turn-helix domains	Homeo domain factors	HOX-related factors	HOX9-13	Berger MF et al., Cell 2008
LHX8_002	LHX8	6.77227	1.42937e-14	5.64583	2.06108e-09		Helix-turn-helix domains	Homeo domain factors	HD-LIM factors	Lhx-6-like factors	Yin Y et al., Science 2017
SHOX_004	SHOX	6.76157	1.4388e-14	5.86308	5.18737e-10		Helix-turn-helix domains	Homeo domain factors	Paired-related HD factors	SHOX	Yin Y et al., Science 2017
BSX_005	BSX	6.78448	1.47313e-14	5.50513	5.26693e-09		Helix-turn-helix domains	Homeo domain factors	NK-related factors	BSX	Berger MF et al., Cell 2008
MSX1_005	MSX1	6.80241	1.49053e-14	5.81353	7.70237e-10		Helix-turn-helix domains	Homeo domain factors	NK-related factors	MSX	Yin Y et al., Science 2017
HOXD10_007	HOXD10	6.80534	1.51949e-14	5.72112	1.4858e-09		Helix-turn-helix domains	Homeo domain factors	HOX-related factors	HOX9-13	Yin Y et al., Science 2017
IRF7_005	IRF7	6.7976	1.54706e-14	5.62032	2.69289e-09		Helix-turn-helix domains	Tryptophan cluster factors	Interferon-regulatory factors	-	Jolma A and Taipale J et al., Cell 2013
NKX2-6_001	NKX2-6	6.75502	1.64733e-14	4.8118	2.89587e-07		Helix-turn-helix domains	Homeo domain factors	NK-related factors	NK-4	Berger MF et al., Cell 2008
SOX10_003	SOX10	6.77455	1.66881e-14	5.66231	1.99719e-09		Other all-alpha-helical DNA-binding domains	High-mobility group (HMG) domain factors	SOX-related factors	Group E	Isakova A et al. Nat Methods. 2017
NFATC1_007	NFATC1	6.73996	1.67364e-14	5.61635	2.49143e-09		Immunoglobulin fold	Rel homology region (RHR) factors	NFAT-related factors	-	Jolma A and Taipale J et al., Cell 2013
CUX1_002	CUX1	6.75067	1.7162e-14	5.82302	6.72803e-10		Helix-turn-helix domains	Homeo domain factors	HD-CUT factors	CUX	Yin Y et al., Science 2017
FOXD3_006	FOXD3	6.79213	1.73244e-14	6.03765	1.81953e-10		Helix-turn-helix domains	Fork head/winged helix factors	Forkhead box (FOX) factors	FOXD	Jolma A and Taipale J et al., Cell 2013
FOXJ3_010	FOXJ3	6.79965	1.81354e-14	6.21678	5.49755e-11		Helix-turn-helix domains	Fork head/winged helix factors	Forkhead box (FOX) factors	FOXJ	Jolma A and Taipale J et al., Cell 2013
BARHL2_009	BARHL2	6.81028	1.81768e-14	5.85249	6.30156e-10		Helix-turn-helix domains	Homeo domain factors	NK-related factors	BARHL	Jolma A and Taipale J et al., Cell 2013
TBX19_003	TBX19	6.72629	1.85518e-14	4.95608	1.29266e-07		Immunoglobulin fold	T-Box factors	Brachyury-related factors	-	Yin Y et al., Science 2017
VENTX_005	VENTX	6.7579	1.86311e-14	6.02041	1.93696e-10		Helix-turn-helix domains	Homeo domain factors	NK-related factors	VENTX	Yin Y et al., Science 2017
HOXD12::TBX21_001	HOXD12::TBX21	6.686	1.88812e-14	6.55894	3.72705e-12		Composite	Hetero-family	HOX::TBrain	HOXD12::TBX21	Jolma A et al., Nature, 2015
TWIST2_001	TWIST2	6.72584	1.92739e-14	4.95743	1.26563e-07		Basic domains	Basic helix-loop-helix factors (bHLH)	Tal-related factors	Twist-like factors	JASPAR 2016
ZSCAN23_002	ZSCAN23	6.70242	1.97294e-14	5.02485	8.29667e-08		Zinc-coordinating DNA-binding domains	C2H2 zinc finger factors	More than 3 adjacent zinc finger factors	ZNF24-like factors	Yin Y et al., Science 2017
MAFB_001	MAFB	6.7343	1.97612e-14	4.88884	1.82645e-07		Basic domains	Basic leucine zipper factors (bZIP)	Maf-related factors	Large Maf factors	Badis G et al., Science 2009
FOXC2_001	FOXC2	6.80274	1.98876e-14	6.43172	1.27709e-11		Helix-turn-helix domains	Fork head/winged helix factors	Forkhead box (FOX) factors	FOXC	Yin Y et al., Science 2017
ATOH7_002	ATOH7	6.70152	1.9981e-14	4.93531	1.3951e-07		Basic domains	Basic helix-loop-helix factors (bHLH)	Tal-related factors	Neurogenin/Atonal-like factors	Yin Y et al., Science 2017
GBX2_006	GBX2	6.72413	2.0449e-14	5.86168	5.27933e-10		Helix-turn-helix domains	Homeo domain factors	HOX-related factors	GBX (Gastrulation brain homeobox)	Yin Y et al., Science 2017
HOXA7_001	HOXA7	6.78403	2.06603e-14	5.82018	7.70829e-10		Helix-turn-helix domains	Homeo domain factors	HOX-related factors	HOX6-7	Jolma A et al., Nature, 2015
HOXD12::EOMES_003	HOXD12::EOMES	6.68801	2.06859e-14	5.23618	2.48678e-08		Composite	Hetero-family	HOX::TBrain	HOXD12::EOMES	Jolma A et al., Nature, 2015
GSX1_002	GSX1	6.71088	2.13124e-14	6.09894	1.10315e-10		Helix-turn-helix domains	Homeo domain factors	HOX-related factors	GSX	Yin Y et al., Science 2017
FOXD3_002	FOXD3	6.71796	2.13888e-14	5.61306	2.56174e-09		Helix-turn-helix domains	Fork head/winged helix factors	Forkhead box (FOX) factors	FOXD	Yin Y et al., Science 2017
MEOX1_005	MEOX1	6.78325	2.16869e-14	5.39056	1.08792e-08		Helix-turn-helix domains	Homeo domain factors	HOX-related factors	MEOX	Yin Y et al., Science 2017
TEF_001	TEF	6.74665	2.19633e-14	6.18395	6.73597e-11		Basic domains	Basic leucine zipper factors (bZIP)	C/EBP-related	PAR factors	JASPAR 2016
HOXD8_001	HOXD8	6.75506	2.23365e-14	5.55905	3.85374e-09		Helix-turn-helix domains	Homeo domain factors	HOX-related factors	HOX8	Yin Y et al., Science 2017
FOXP3_003	FOXP3	6.77513	2.24939e-14	6.06551	1.53748e-10		Helix-turn-helix domains	Fork head/winged helix factors	Forkhead box (FOX) factors	FOXP	JASPAR 2016
MSX1_007	MSX1	6.77854	2.2497e-14	5.64667	2.29417e-09		Helix-turn-helix domains	Homeo domain factors	NK-related factors	MSX	Yin Y et al., Science 2017
EOMES_004	EOMES	6.70736	2.25979e-14	5.23539	2.63083e-08		Immunoglobulin fold	T-Box factors	TBrain-related factors	-	JASPAR 2016
FOXA1_001	FOXA1	6.75123	2.32786e-14	5.57492	3.46756e-09		Helix-turn-helix domains	Fork head/winged helix factors	Forkhead box (FOX) factors	FOXA	Jolma A et al., Nature, 2015
NFATC1_009	NFATC1	6.71122	2.41813e-14	5.19496	3.28818e-08		Immunoglobulin fold	Rel homology region (RHR) factors	NFAT-related factors	-	Jolma A and Taipale J et al., Cell 2013
BARHL2_006	BARHL2	6.75238	2.47582e-14	5.89682	4.59708e-10		Helix-turn-helix domains	Homeo domain factors	NK-related factors	BARHL	Yin Y et al., Science 2017
FOXG1_008	FOXG1	6.74242	2.53014e-14	6.11489	1.05763e-10		Helix-turn-helix domains	Fork head/winged helix factors	Forkhead box (FOX) factors	FOXG	Jolma A and Taipale J et al., Cell 2013
LHX6_012	LHX6	6.73075	2.58218e-14	4.70786	5.09476e-07		Helix-turn-helix domains	Homeo domain factors	HD-LIM factors	Lhx-6-like factors	Jolma A and Taipale J et al., Cell 2013
SIX1_003	SIX1	6.74809	2.63396e-14	5.6437	2.29208e-09		Helix-turn-helix domains	Homeo domain factors	HD-SINE factors	SIX1-like factors	HOCOMOCO v11
ONECUT2_006	ONECUT2	6.73577	2.68127e-14	4.92516	1.59671e-07		Helix-turn-helix domains	Homeo domain factors	HD-CUT factors	ONECUT	Yin Y et al., Science 2017
HOXC12_003	HOXC12	6.72597	2.72412e-14	5.75846	1.14548e-09		Helix-turn-helix domains	Homeo domain factors	HOX-related factors	HOX9-13	Yin Y et al., Science 2017
BCL6B_005	BCL6B	6.77162	2.73858e-14	5.80395	8.9723e-10		Zinc-coordinating DNA-binding domains	C2H2 zinc finger factors	More than 3 adjacent zinc finger factors	BCL6 factors	Badis G et al., Science 2009
HOXC12_007	HOXC12	6.75801	2.75069e-14	5.75821	1.21851e-09		Helix-turn-helix domains	Homeo domain factors	HOX-related factors	HOX9-13	Jolma A and Taipale J et al., Cell 2013
HMX2_002	HMX2	6.70871	2.77604e-14	5.4987	5.53201e-09		Helix-turn-helix domains	Homeo domain factors	NK-related factors	NK-5/HMX	Yin Y et al., Science 2017
CDX1_005	CDX1	6.73857	2.80848e-14	5.55287	4.22447e-09		Helix-turn-helix domains	Homeo domain factors	HOX-related factors	CDX (Caudal type homeobox)	JASPAR 2016
HOXD9_001	HOXD9	6.74432	2.82934e-14	5.48874	6.39194e-09		Helix-turn-helix domains	Homeo domain factors	HOX-related factors	HOX9-13	Yin Y et al., Science 2017
HOXB9_003	HOXB9	6.74221	2.84872e-14	5.58821	3.4711e-09		Helix-turn-helix domains	Homeo domain factors	HOX-related factors	HOX9-13	Yin Y et al., Science 2017
HOXB9_001	HOXB9	6.72599	2.89458e-14	5.96125	3.05211e-10		Helix-turn-helix domains	Homeo domain factors	HOX-related factors	HOX9-13	Berger MF et al., Cell 2008
FOXO4_004	FOXO4	6.72765	2.89661e-14	5.97924	2.61414e-10		Helix-turn-helix domains	Fork head/winged helix factors	Forkhead box (FOX) factors	FOXO	JASPAR 2016
HOXA10_005	HOXA10	6.72203	2.91268e-14	5.73551	1.33929e-09		Helix-turn-helix domains	Homeo domain factors	HOX-related factors	HOX9-13	Yin Y et al., Science 2017
NANOG_003	NANOG	6.72797	2.92513e-14	5.52764	4.76134e-09		Helix-turn-helix domains	Homeo domain factors	NK-related factors	NANOG	Yin Y et al., Science 2017
ESX1_002	ESX1	6.71629	2.94918e-14	5.76408	1.03867e-09		Helix-turn-helix domains	Homeo domain factors	Paired-related HD factors	ESX	Yin Y et al., Science 2017
FOXP2_003	FOXP2	6.74795	2.96653e-14	5.84626	6.54354e-10		Helix-turn-helix domains	Fork head/winged helix factors	Forkhead box (FOX) factors	FOXP	JASPAR 2014
ZBTB20_001	ZBTB20	6.65203	2.99689e-14	5.23513	2.53964e-08		Zinc-coordinating DNA-binding domains	C2H2 zinc finger factors	More than 3 adjacent zinc finger factors	ZBTB20-like factors	Yin Y et al., Science 2017
EN2_006	EN2	6.69296	3.06748e-14	5.75606	1.05402e-09		Helix-turn-helix domains	Homeo domain factors	NK-related factors	EN (Engrailed-like factors)	Jolma A and Taipale J et al., Cell 2013
HOXD13_005	HOXD13	6.75096	3.08299e-14	5.70632	1.68499e-09		Helix-turn-helix domains	Homeo domain factors	HOX-related factors	HOX9-13	Yin Y et al., Science 2017
SOX14_004	SOX14	6.69722	3.09137e-14	4.93022	1.49893e-07		Other all-alpha-helical DNA-binding domains	High-mobility group (HMG) domain factors	SOX-related factors	Group B	Yin Y et al., Science 2017
GBX2_008	GBX2	6.71089	3.09655e-14	5.78115	9.42043e-10		Helix-turn-helix domains	Homeo domain factors	HOX-related factors	GBX (Gastrulation brain homeobox)	JASPAR 2016
ELK1::EVX1_001	ELK1::EVX1	6.69416	3.15281e-14	5.80937	7.66716e-10		Composite	Hetero-family	Ets::HOX	ELK1::EVX1	Jolma A et al., Nature, 2015
ONECUT2_005	ONECUT2	6.69321	3.21003e-14	4.94706	1.37769e-07		Helix-turn-helix domains	Homeo domain factors	HD-CUT factors	ONECUT	Yin Y et al., Science 2017
GBX2_005	GBX2	6.70855	3.23321e-14	5.70847	1.48811e-09		Helix-turn-helix domains	Homeo domain factors	HOX-related factors	GBX (Gastrulation brain homeobox)	Yin Y et al., Science 2017
FOXA1_009	FOXA1	6.75806	3.30412e-14	5.54836	4.44012e-09		Helix-turn-helix domains	Fork head/winged helix factors	Forkhead box (FOX) factors	FOXA	JASPAR 2014
TEAD3_002	TEAD3	6.68517	3.34222e-14	4.96258	1.23708e-07		Helix-turn-helix domains	TEA domain factors	TEF-1-related factors	-	Jolma A and Taipale J et al., Cell 2013
TEAD4::HOXB13_006	TEAD4::HOXB13	6.64981	3.4005e-14	5.69342	1.55625e-09		Composite	Hetero-family	TEF-1::HOX	TEAD4::HOXB13	Jolma A et al., Nature, 2015
HOXA13_006	HOXA13	6.7362	3.40866e-14	5.68052	1.97039e-09		Helix-turn-helix domains	Homeo domain factors	HOX-related factors	HOX9-13	Yin Y et al., Science 2017
BSX_006	BSX	6.73347	3.45759e-14	5.62885	2.60477e-09		Helix-turn-helix domains	Homeo domain factors	NK-related factors	BSX	JASPAR 2016
MEIS1_001	MEIS1	6.64543	3.53393e-14	4.99471	9.68908e-08		Helix-turn-helix domains	Homeo domain factors	TALE-type homeo domain factors	MEIS	Berger MF et al., Cell 2008
FOXA1_010	FOXA1	6.74986	3.53466e-14	5.53587	4.78846e-09		Helix-turn-helix domains	Fork head/winged helix factors	Forkhead box (FOX) factors	FOXA	JASPAR 2014
CDX2_006	CDX2	6.69295	3.55037e-14	5.32768	1.60776e-08		Helix-turn-helix domains	Homeo domain factors	HOX-related factors	CDX (Caudal type homeobox)	JASPAR 2014
GFI1B_002	GFI1B	6.70839	3.59476e-14	5.12633	5.29053e-08		Zinc-coordinating DNA-binding domains	C2H2 zinc finger factors	More than 3 adjacent zinc finger factors	GFI1 factors	Yin Y et al., Science 2017
ZNF136_001	ZNF136	6.68637	3.63463e-14	4.23886	5.44045e-06		Zinc-coordinating DNA-binding domains	C2H2 zinc finger factors	More than 3 adjacent zinc finger factors	ZNF763-like factors	Najafabadi, Nat Biotechnol 2015
HOXC9_003	HOXC9	6.6911	4.02023e-14	5.53862	4.62317e-09		Helix-turn-helix domains	Homeo domain factors	HOX-related factors	HOX9-13	Yin Y et al., Science 2017
DMBX1_003	DMBX1	6.67445	4.0663e-14	5.75663	1.05782e-09		Helix-turn-helix domains	Homeo domain factors	Paired-related HD factors	DMBX	JASPAR 2016
HOXA5_006	HOXA5	6.70473	4.11099e-14	5.34737	1.4256e-08		Helix-turn-helix domains	Homeo domain factors	HOX-related factors	HOX5	Yin Y et al., Science 2017
ATF4_001	ATF4	6.63004	4.14941e-14	5.19059	3.23634e-08		Basic domains	Basic leucine zipper factors (bZIP)	ATF-4-related factors	-	HOCOMOCO v11
GBX1_003	GBX1	6.67631	4.26321e-14	5.84888	6.09389e-10		Helix-turn-helix domains	Homeo domain factors	HOX-related factors	GBX (Gastrulation brain homeobox)	Jolma A and Taipale J et al., Cell 2013
HOXA10_009	HOXA10	6.68859	4.33603e-14	5.72348	1.47736e-09		Helix-turn-helix domains	Homeo domain factors	HOX-related factors	HOX9-13	Yin Y et al., Science 2017
NOTO_002	NOTO	6.69334	4.50628e-14	5.43908	8.24102e-09		Helix-turn-helix domains	Homeo domain factors	NK-related factors	NOTO	Yin Y et al., Science 2017
FOXO3_005	FOXO3	6.64669	4.5268e-14	6.05501	1.48695e-10		Helix-turn-helix domains	Fork head/winged helix factors	Forkhead box (FOX) factors	FOXO	JASPAR 2016
NEUROG2_001	NEUROG2	6.62599	4.59727e-14	4.94822	1.31218e-07		Basic domains	Basic helix-loop-helix factors (bHLH)	Tal-related factors	Neurogenin/Atonal-like factors	JASPAR 2016
HOXA5_003	HOXA5	6.66632	4.83467e-14	5.30696	1.76314e-08		Helix-turn-helix domains	Homeo domain factors	HOX-related factors	HOX5	Yin Y et al., Science 2017
SOX5_003	SOX5	6.63867	4.90408e-14	5.15503	4.1894e-08		Other all-alpha-helical DNA-binding domains	High-mobility group (HMG) domain factors	SOX-related factors	Group D	Isakova A et al. Nat Methods. 2017
HOXD13_008	HOXD13	6.63122	5.0398e-14	5.82466	6.88981e-10		Helix-turn-helix domains	Homeo domain factors	HOX-related factors	HOX9-13	Jolma A and Taipale J et al., Cell 2013
FOXL1_003	FOXL1	6.64866	5.12752e-14	6.17206	7.05932e-11		Helix-turn-helix domains	Fork head/winged helix factors	Forkhead box (FOX) factors	FOXL	JASPAR 2016
PHOX2A_004	PHOX2A	6.66032	5.15271e-14	5.67078	1.88612e-09		Helix-turn-helix domains	Homeo domain factors	Paired-related HD factors	PHOX	Yin Y et al., Science 2017
BSX_004	BSX	6.59922	5.17746e-14	5.26801	2.07071e-08		Helix-turn-helix domains	Homeo domain factors	NK-related factors	BSX	Yin Y et al., Science 2017
HOXD13_006	HOXD13	6.67596	5.19511e-14	5.78057	1.0266e-09		Helix-turn-helix domains	Homeo domain factors	HOX-related factors	HOX9-13	JASPAR 2016
FOXJ2_004	FOXJ2	6.66802	5.23231e-14	5.831	7.06475e-10		Helix-turn-helix domains	Fork head/winged helix factors	Forkhead box (FOX) factors	FOXJ	JASPAR 2016
ISL1_005	ISL1	6.68087	5.40061e-14	5.9164	4.26729e-10		Helix-turn-helix domains	Homeo domain factors	HD-LIM factors	ISL	Yin Y et al., Science 2017
HMX2_006	HMX2	6.64312	5.5323e-14	5.55141	4.10821e-09		Helix-turn-helix domains	Homeo domain factors	NK-related factors	NK-5/HMX	Jolma A and Taipale J et al., Cell 2013
VAX1_004	VAX1	6.67316	5.54537e-14	5.38338	1.15862e-08		Helix-turn-helix domains	Homeo domain factors	NK-related factors	VAX	Yin Y et al., Science 2017
TBP_005	TBP	6.62458	5.85298e-14	5.5514	4.10083e-09		beta-Sheet binding to DNA	TATA-binding proteins	TBP-related factors	-	HOCOMOCO v11
HOXA7_004	HOXA7	6.648	5.8777e-14	5.60538	2.93235e-09		Helix-turn-helix domains	Homeo domain factors	HOX-related factors	HOX6-7	Yin Y et al., Science 2017
PHOX2A_003	PHOX2A	6.65467	5.91559e-14	5.55072	4.06102e-09		Helix-turn-helix domains	Homeo domain factors	Paired-related HD factors	PHOX	Yin Y et al., Science 2017
HOXC10_005	HOXC10	6.63669	6.06589e-14	5.49918	5.86e-09		Helix-turn-helix domains	Homeo domain factors	HOX-related factors	HOX9-13	Yin Y et al., Science 2017
FOXD2_005	FOXD2	6.64241	6.1272e-14	5.9616	2.97391e-10		Helix-turn-helix domains	Fork head/winged helix factors	Forkhead box (FOX) factors	FOXD	JASPAR 2016
ALX3_006	ALX3	6.59811	6.15156e-14	5.65	2.09543e-09		Helix-turn-helix domains	Homeo domain factors	Paired-related HD factors	ALX	Yin Y et al., Science 2017
GBX2_004	GBX2	6.58165	6.19861e-14	5.69755	1.48402e-09		Helix-turn-helix domains	Homeo domain factors	HOX-related factors	GBX (Gastrulation brain homeobox)	Yin Y et al., Science 2017
HOXD9_002	HOXD9	6.58415	6.21122e-14	5.61771	2.51281e-09		Helix-turn-helix domains	Homeo domain factors	HOX-related factors	HOX9-13	Yin Y et al., Science 2017
HOXA13_004	HOXA13	6.65912	6.25061e-14	5.58331	3.56001e-09		Helix-turn-helix domains	Homeo domain factors	HOX-related factors	HOX9-13	Yin Y et al., Science 2017
CDX4_002	CDX4	6.62242	6.31761e-14	5.2504	2.53983e-08		Helix-turn-helix domains	Homeo domain factors	HOX-related factors	CDX (Caudal type homeobox)	Yin Y et al., Science 2017
HOXC10::EOMES_001	HOXC10::EOMES	6.55212	6.35432e-14	4.87644	1.89506e-07		Composite	Hetero-family	HOX::TBrain	HOXC10::EOMES	Jolma A et al., Nature, 2015
FOXI1_007	FOXI1	6.62245	6.60624e-14	5.93144	3.54324e-10		Helix-turn-helix domains	Fork head/winged helix factors	Forkhead box (FOX) factors	FOXI	JASPAR 2016
PRRX2_011	PRRX2	6.56506	6.63173e-14	5.42075	8.08149e-09		Helix-turn-helix domains	Homeo domain factors	Paired-related HD factors	PRRX	Yin Y et al., Science 2017
TBX19_001	TBX19	6.57276	6.92015e-14	5.05984	6.8886e-08		Immunoglobulin fold	T-Box factors	Brachyury-related factors	-	JASPAR 2016
FOXC2_002	FOXC2	6.63238	7.05179e-14	5.55367	4.1167e-09		Helix-turn-helix domains	Fork head/winged helix factors	Forkhead box (FOX) factors	FOXC	Yin Y et al., Science 2017
BHLHA15_006	BHLHA15	6.56301	7.14278e-14	5.84768	5.82908e-10		Basic domains	Basic helix-loop-helix factors (bHLH)	Tal-related factors	Neurogenin/Atonal-like factors	JASPAR 2016
HOXB2::RFX5_002	HOXB2::RFX5	6.54684	7.68328e-14	4.89765	1.68128e-07		Composite	Hetero-family	HOX::RFX	HOXB2::RFX5	Jolma A et al., Nature, 2015
FOXP1_004	FOXP1	6.66762	8.17142e-14	5.56926	4.09066e-09		Helix-turn-helix domains	Fork head/winged helix factors	Forkhead box (FOX) factors	FOXP	JASPAR 2014
Rhox11_002	-	6.64782	8.2761e-14	4.96669	1.31412e-07		Helix-turn-helix domains	Homeo domain factors	Paired-related HD factors	RHOX	Jolma A and Taipale J et al., Cell 2013
PITX2_001	PITX2	6.60059	8.30385e-14	5.56451	3.64409e-09		Helix-turn-helix domains	Homeo domain factors	Paired-related HD factors	PITX	Berger MF et al., Cell 2008
LHX9_002	LHX9	6.57049	8.35765e-14	6.0082	1.98515e-10		Helix-turn-helix domains	Homeo domain factors	HD-LIM factors	Lhx-2-like factors	Yin Y et al., Science 2017
ALX3_003	ALX3	6.5957	8.48477e-14	5.75179	1.13023e-09		Helix-turn-helix domains	Homeo domain factors	Paired-related HD factors	ALX	Yin Y et al., Science 2017
VSX2_005	VSX2	6.60173	8.50693e-14	5.52075	4.87544e-09		Helix-turn-helix domains	Homeo domain factors	Paired-related HD factors	VSX	Yin Y et al., Science 2017
EN2_003	EN2	6.52482	8.80208e-14	5.42059	8.11811e-09		Helix-turn-helix domains	Homeo domain factors	NK-related factors	EN (Engrailed-like factors)	Yin Y et al., Science 2017
TEF_004	TEF	6.56706	8.80872e-14	5.90793	4.06657e-10		Basic domains	Basic leucine zipper factors (bZIP)	C/EBP-related	PAR factors	Yin Y et al., Science 2017
FOXO3_004	FOXO3	6.59824	8.97061e-14	5.34285	1.43552e-08		Helix-turn-helix domains	Fork head/winged helix factors	Forkhead box (FOX) factors	FOXO	JASPAR 2014
FOXP2_002	FOXP2	6.61102	9.02828e-14	6.001	2.30399e-10		Helix-turn-helix domains	Fork head/winged helix factors	Forkhead box (FOX) factors	FOXP	HOCOMOCO v11
HOXC12_001	HOXC12	6.60386	9.05301e-14	5.44742	8.05448e-09		Helix-turn-helix domains	Homeo domain factors	HOX-related factors	HOX9-13	Berger MF et al., Cell 2008
TBX15_002	TBX15	6.52105	9.15202e-14	4.86357	2.07676e-07		Immunoglobulin fold	T-Box factors	TBX1-related factors	-	Jolma A and Taipale J et al., Cell 2013
LHX8_005	LHX8	6.56273	9.58579e-14	5.32699	1.47695e-08		Helix-turn-helix domains	Homeo domain factors	HD-LIM factors	Lhx-6-like factors	Yin Y et al., Science 2017
ONECUT2_003	ONECUT2	6.56416	9.61319e-14	5.11795	5.18983e-08		Helix-turn-helix domains	Homeo domain factors	HD-CUT factors	ONECUT	Yin Y et al., Science 2017
MNX1_001	MNX1	6.53969	9.75751e-14	5.09299	5.87909e-08		Helix-turn-helix domains	Homeo domain factors	HOX-related factors	MNX	Berger MF et al., Cell 2008
FOXD3_003	FOXD3	6.54785	9.94634e-14	5.35641	1.25473e-08		Helix-turn-helix domains	Fork head/winged helix factors	Forkhead box (FOX) factors	FOXD	Yin Y et al., Science 2017
HOXB1_001	HOXB1	6.5686	1.01223e-13	5.37273	1.15748e-08		Helix-turn-helix domains	Homeo domain factors	HOX-related factors	HOX1	Yin Y et al., Science 2017
CDX2_001	CDX2	6.58411	1.01924e-13	4.88142	2.07306e-07		Helix-turn-helix domains	Homeo domain factors	HOX-related factors	CDX (Caudal type homeobox)	HOCOMOCO v11
HOXC11_007	HOXC11	6.56904	1.032e-13	5.59306	3.18536e-09		Helix-turn-helix domains	Homeo domain factors	HOX-related factors	HOX9-13	Yin Y et al., Science 2017
FOXK1_008	FOXK1	6.57859	1.03448e-13	6.08175	1.32281e-10		Helix-turn-helix domains	Fork head/winged helix factors	Forkhead box (FOX) factors	FOXK	Jolma A and Taipale J et al., Cell 2013
DBP_005	DBP	6.5561	1.04152e-13	5.90823	4.10072e-10		Basic domains	Basic leucine zipper factors (bZIP)	C/EBP-related	PAR factors	Yin Y et al., Science 2017
TFAP4_004	TFAP4	6.50373	1.05743e-13	5.39255	9.54258e-09		Basic domains	Basic helix-loop-helix factors (bHLH)	bHLH-ZIP factors	AP-4	Yin Y et al., Science 2017
EOMES_001	EOMES	6.53163	1.11186e-13	5.21954	2.9656e-08		Immunoglobulin fold	T-Box factors	TBrain-related factors	-	Badis G et al., Science 2009
SIX2_003	SIX2	6.5675	1.19147e-13	5.55149	3.99607e-09		Helix-turn-helix domains	Homeo domain factors	HD-SINE factors	SIX1-like factors	HOCOMOCO v11
SIX2_001	SIX2	6.53065	1.2007e-13	4.38299	2.63798e-06		Helix-turn-helix domains	Homeo domain factors	HD-SINE factors	SIX1-like factors	Berger MF et al., Cell 2008
HOXC8_003	HOXC8	6.53949	1.20854e-13	5.90634	4.09717e-10		Helix-turn-helix domains	Homeo domain factors	HOX-related factors	HOX8	Yin Y et al., Science 2017
HOXD9_009	HOXD9	6.55538	1.27426e-13	5.47192	6.93822e-09		Helix-turn-helix domains	Homeo domain factors	HOX-related factors	HOX9-13	JASPAR 2016
NFATC3_001	NFATC3	6.51358	1.28535e-13	6.46204	9.2721e-12		Immunoglobulin fold	Rel homology region (RHR) factors	NFAT-related factors	-	JASPAR 2016
FOXJ3_005	FOXJ3	6.58086	1.30639e-13	6.05367	1.74289e-10		Helix-turn-helix domains	Fork head/winged helix factors	Forkhead box (FOX) factors	FOXJ	Jolma A and Taipale J et al., Cell 2013
ZNF410_004	ZNF410	6.5458	1.30869e-13	4.95765	1.32414e-07		Zinc-coordinating DNA-binding domains	C2H2 zinc finger factors	More than 3 adjacent zinc finger factors	MTF1-like	Yin Y et al., Science 2017
LBX2_002	LBX2	6.4978	1.31847e-13	5.32312	1.47849e-08		Helix-turn-helix domains	Homeo domain factors	NK-related factors	LBX	Yin Y et al., Science 2017
HOXD8_003	HOXD8	6.5678	1.36021e-13	5.43432	8.5466e-09		Helix-turn-helix domains	Homeo domain factors	HOX-related factors	HOX8	Yin Y et al., Science 2017
HOXC9_005	HOXC9	6.53806	1.43552e-13	5.46906	7.0373e-09		Helix-turn-helix domains	Homeo domain factors	HOX-related factors	HOX9-13	Yin Y et al., Science 2017
SPDEF_009	SPDEF	6.4768	1.44349e-13	6.14391	7.69652e-11		Helix-turn-helix domains	Tryptophan cluster factors	Ets-related factors	SPDEF-like factors	Jolma A and Taipale J et al., Cell 2013
EN1_006	EN1	6.54071	1.4797e-13	5.49321	5.7385e-09		Helix-turn-helix domains	Homeo domain factors	NK-related factors	EN (Engrailed-like factors)	JASPAR 2016
ISL1_004	ISL1	6.53659	1.52505e-13	5.68534	1.8059e-09		Helix-turn-helix domains	Homeo domain factors	HD-LIM factors	ISL	Yin Y et al., Science 2017
NKX2-1_001	NKX2-1	6.47552	1.73827e-13	5.23339	2.75287e-08		Helix-turn-helix domains	Homeo domain factors	NK-related factors	NK-2.1	Berger MF et al., Cell 2008
HOXA5_008	HOXA5	6.53292	1.7942e-13	4.92727	1.59043e-07		Helix-turn-helix domains	Homeo domain factors	HOX-related factors	HOX5	JASPAR 2014
DMRTC2_007	DMRTC2	6.44618	1.89215e-13	5.47889	5.74628e-09		Zinc-coordinating DNA-binding domains	DM-type intertwined zinc finger factors	DMRT	-	Yin Y et al., Science 2017
LMX1B_005	LMX1B	6.43492	1.97666e-13	5.45269	6.66289e-09		Helix-turn-helix domains	Homeo domain factors	HD-LIM factors	Lmx	Yin Y et al., Science 2017
[truncated: 769 more rows]

## Sheet: Regulators_Glandular
Regulon	Size	NES	log2FC	Gene Expression	p.value	genes
[truncated: 99 more rows]

[truncated: 3 more sheets: Regulators_Transitional, Regulators_Undifferentiated, Regulon_ChIP-seq-enrich]
